# Supplementary material for: Targeting peroxiredoxin 2 prevents hepatocarcinogenesis in metabolic liver disease models
Source: J Clin Invest. 2025 Sep 11;135(21):e169395. doi: 10.1172/JCI169395 (PMC12578407; doi:10.1172/JCI169395)
Supplement: Supplemental table 3 [file jci-135-169395-s248.xlsx]

## Sheet: KO vs CTRL
GENESET	ES	NES	NP	FDR	FWER
GO_MITOCHONDRIAL_PART	0.4022	13.1367	0	0	0
GO_MITOCHONDRION	0.2967	12.5625	0	0	0
GO_ORGANELLE_INNER_MEMBRANE	0.4612	11.409	0	0	0
GO_MITOCHONDRIAL_MATRIX	0.4999	10.9846	0	0	0
GO_MITOCHONDRIAL_ENVELOPE	0.3858	10.7387	0	0	0
MOOTHA_HUMAN_MITODB_6_2002	0.4457	10.4739	0	0	0
MOOTHA_MITOCHONDRIA	0.4319	10.2929	0	0	0
GO_SMALL_MOLECULE_METABOLIC_PROCESS	0.2244	9.7217	0	0	0
GO_ORGANONITROGEN_COMPOUND_METABOLIC_PROCESS	0.21	9.0249	0	0	0
HALLMARK_OXIDATIVE_PHOSPHORYLATION	0.5363	8.7193	0	0	0
HSIAO_LIVER_SPECIFIC_GENES	0.5009	8.6313	0	0	0
WONG_MITOCHONDRIA_GENE_MODULE	0.4987	8.4148	0	0	0
OHGUCHI_LIVER_HNF4A_TARGETS_DN	0.6162	8.3091	0	0	0
GO_OXIDATION_REDUCTION_PROCESS	0.2591	8.1007	0	0	0
GO_INNER_MITOCHONDRIAL_MEMBRANE_PROTEIN_COMPLEX	0.7016	8.0893	0	0	0
GNF2_HPX	0.6488	8.0759	0	0	0
GNF2_HPN	0.6535	7.9585	0	0	0
GO_MITOCHONDRION_ORGANIZATION	0.3049	7.9475	0	0	0
REACTOME_RESPIRATORY_ELECTRON_TRANSPORT_ATP_SYNTHESIS_BY_CHEMIOSMOTIC_COUPLING_AND_HEAT_PRODUCTION_BY_UNCOUPLING_PROTEINS_	0.7749	7.8904	0	0	0
GO_ENVELOPE	0.2274	7.8529	0	0	0
GO_MITOCHONDRIAL_PROTEIN_COMPLEX	0.6148	7.8435	0	0	0
GO_ORGANIC_ACID_CATABOLIC_PROCESS	0.4909	7.8398	0	0	0
GO_CELLULAR_RESPIRATION	0.5806	7.713	0	0	0
GO_MITOCHONDRIAL_MEMBRANE_PART	0.5376	7.7114	0	0	0
GNF2_LCAT	0.6472	7.6879	0	0	0
GNF2_GSTM1	0.6784	7.6478	0	0	0
STARK_PREFRONTAL_CORTEX_22Q11_DELETION_DN	0.3102	7.5426	0	0	0
GO_PEPTIDE_METABOLIC_PROCESS	0.294	7.5218	0	0	0
GO_OXIDOREDUCTASE_ACTIVITY	0.2682	7.5008	0	0	0
GO_ORGANIC_ACID_METABOLIC_PROCESS	0.2288	7.4676	0	0	0
GO_MITOCHONDRIAL_TRANSLATION	0.6258	7.4168	0	0	0
CHIANG_LIVER_CANCER_SUBCLASS_PROLIFERATION_DN	0.5142	7.3578	0	0	0
REACTOME_RESPIRATORY_ELECTRON_TRANSPORT	0.8116	7.3289	0	0	0
GO_SMALL_MOLECULE_CATABOLIC_PROCESS	0.3693	7.3244	0	0	0
GO_SINGLE_ORGANISM_BIOSYNTHETIC_PROCESS	0.1933	7.3242	0	0	0
GO_TRANSLATIONAL_TERMINATION	0.643	7.3162	0	0	0
GO_ELECTRON_TRANSPORT_CHAIN	0.6796	7.2854	0	0	0
SHETH_LIVER_CANCER_VS_TXNIP_LOSS_PAM4	0.4088	7.274	0	0	0
MODULE_152	0.5814	7.2117	0	0	0
GO_OXIDATIVE_PHOSPHORYLATION	0.7396	7.2112	0	0	0
REACTOME_TCA_CYCLE_AND_RESPIRATORY_ELECTRON_TRANSPORT	0.5954	7.2083	0	0	0
GO_ORGANONITROGEN_COMPOUND_BIOSYNTHETIC_PROCESS	0.2077	7.1113	0	0	0
GO_CELLULAR_AMIDE_METABOLIC_PROCESS	0.2473	7.1101	0	0	0
GO_TRANSLATIONAL_ELONGATION	0.5928	7.0867	0	0	0
GO_RESPIRATORY_CHAIN	0.7473	7.0638	0	0	0
GO_AMIDE_BIOSYNTHETIC_PROCESS	0.2825	7.0529	0	0	0
ACEVEDO_LIVER_CANCER_DN	0.2828	6.9907	0	0	0
GO_MITOCHONDRIAL_RESPIRATORY_CHAIN_COMPLEX_ASSEMBLY	0.7592	6.9838	0	0	0
GNF2_TST	0.6346	6.8377	0	0	0
MOOTHA_VOXPHOS	0.6891	6.7764	0	0	0
GO_COFACTOR_METABOLIC_PROCESS	0.3415	6.7704	0	0	0
GO_GLYCOSYL_COMPOUND_METABOLIC_PROCESS	0.3239	6.7488	0	0	0
GO_NUCLEOSIDE_TRIPHOSPHATE_METABOLIC_PROCESS	0.4094	6.7284	0	0	0
HOSHIDA_LIVER_CANCER_SUBCLASS_S3	0.3692	6.6225	0	0	0
GO_NUCLEOBASE_CONTAINING_SMALL_MOLECULE_METABOLIC_PROCESS	0.2619	6.5779	0	0	0
GO_ORGANELLAR_RIBOSOME	0.6827	6.5774	0	0	0
GO_GENERATION_OF_PRECURSOR_METABOLITES_AND_ENERGY	0.3489	6.5685	0	0	0
GO_ENERGY_DERIVATION_BY_OXIDATION_OF_ORGANIC_COMPOUNDS	0.4162	6.5584	0	0	0
GO_CELLULAR_AMINO_ACID_CATABOLIC_PROCESS	0.5677	6.5464	0	0	0
GO_STRUCTURAL_CONSTITUENT_OF_RIBOSOME	0.4188	6.5324	0	0	0
GO_RIBOSOME	0.4065	6.4633	0	0	0
GO_COFACTOR_BINDING	0.361	6.4373	0	0	0
MODULE_23	0.2541	6.4307	0	0	0
GO_CELLULAR_AMINO_ACID_METABOLIC_PROCESS	0.3174	6.4166	0	0	0
GO_MITOCHONDRIAL_RESPIRATORY_CHAIN_COMPLEX_I_BIOGENESIS	0.7922	6.3918	0	0	0
KEGG_OXIDATIVE_PHOSPHORYLATION	0.5394	6.3094	0	0	0
CAR_HPX	0.6806	6.305	0	0	0
GNF2_CEBPA	0.7136	6.2894	0	0	0
LEE_LIVER_CANCER_SURVIVAL_UP	0.4237	6.276	0	0	0
GO_ALPHA_AMINO_ACID_CATABOLIC_PROCESS	0.5805	6.254	0	0	0
CAIRO_LIVER_DEVELOPMENT_DN	0.3704	6.2398	0	0	0
MODULE_93	0.4116	6.2164	0	0	0
GO_PURINE_CONTAINING_COMPOUND_METABOLIC_PROCESS	0.2899	6.2145	0	0	0
GO_NADH_DEHYDROGENASE_COMPLEX	0.8267	6.1889	0	0	0
MODULE_62	0.5917	6.177	0	0	0
HALLMARK_BILE_ACID_METABOLISM	0.4996	6.132	0	0	0
CAIRO_HEPATOBLASTOMA_DN	0.3424	6.1297	0	0	0
GO_RIBOSOMAL_SUBUNIT	0.4426	6.106	0	0	0
KEGG_PARKINSONS_DISEASE	0.5221	6.0587	0	0	0
BURTON_ADIPOGENESIS_6	0.3833	5.9851	0	0	0
SERVITJA_LIVER_HNF1A_TARGETS_DN	0.4274	5.9679	0	0	0
GO_CELLULAR_PROTEIN_COMPLEX_DISASSEMBLY	0.4687	5.9615	0	0	0
GO_SINGLE_ORGANISM_CATABOLIC_PROCESS	0.1817	5.9519	0	0	0
GO_COENZYME_METABOLIC_PROCESS	0.3267	5.9116	0	0	0
REACTOME_METABOLISM_OF_AMINO_ACIDS_AND_DERIVATIVES	0.3846	5.8435	0	0	0
MODULE_114	0.2874	5.818	0	0	0
MOOTHA_PGC	0.2532	5.7779	0	0	0
GO_COENZYME_BINDING	0.3849	5.7407	0	0	0
GO_MONOCARBOXYLIC_ACID_METABOLIC_PROCESS	0.2378	5.7303	0	0	0
GO_ALPHA_AMINO_ACID_METABOLIC_PROCESS	0.3437	5.7256	0	0	0
SU_LIVER	0.7034	5.7127	0	0	0
GO_OXIDOREDUCTASE_ACTIVITY_ACTING_ON_NAD_P_H_QUINONE_OR_SIMILAR_COMPOUND_AS_ACCEPTOR	0.7238	5.6837	0	0	0
ACEVEDO_NORMAL_TISSUE_ADJACENT_TO_LIVER_TUMOR_DN	0.27	5.6631	0	0	0
MODULE_151	0.2961	5.6222	0	0	0
GO_NUCLEOSIDE_MONOPHOSPHATE_METABOLIC_PROCESS	0.338	5.6188	0	0	0
GO_OXIDOREDUCTASE_COMPLEX	0.5035	5.6133	0	0	0
YAO_TEMPORAL_RESPONSE_TO_PROGESTERONE_CLUSTER_13	0.3878	5.5815	0	0	0
GO_SMALL_MOLECULE_BIOSYNTHETIC_PROCESS	0.2417	5.5497	0	0	0
CAR_IGFBP1	0.6828	5.5473	0	0	0
GSE45837_WT_VS_GFI1_KO_PDC_DN	0.3514	5.4768	0	0	0
GO_ORGANOPHOSPHATE_METABOLIC_PROCESS	0.1703	5.4001	0	0	0
KEGG_PEROXISOME	0.5164	5.345	0	0	0
GO_COFACTOR_BIOSYNTHETIC_PROCESS	0.3791	5.3337	0	0	0
BOCHKIS_FOXA2_TARGETS	0.2365	5.3204	0	0	0
GO_ORGANONITROGEN_COMPOUND_CATABOLIC_PROCESS	0.2698	5.2981	0	0	0
STEIN_ESRRA_TARGETS_UP	0.2445	5.2722	0	0	0
MODULE_83	0.2741	5.246	0	0	0
GO_MONOCARBOXYLIC_ACID_CATABOLIC_PROCESS	0.4706	5.2458	0	0	0
KEGG_VALINE_LEUCINE_AND_ISOLEUCINE_DEGRADATION	0.6504	5.2184	0	0	0
MODULE_212	0.2625	5.1704	0	0	0
WOO_LIVER_CANCER_RECURRENCE_DN	0.5301	5.1626	0	0	0
GO_ELECTRON_CARRIER_ACTIVITY	0.4341	5.1339	0	0	0
GO_MICROBODY	0.3897	5.1283	0	0	0
YAO_TEMPORAL_RESPONSE_TO_PROGESTERONE_CLUSTER_17	0.3287	5.0693	0	0	0
MODULE_22	0.6749	5.063	0	0	0
GO_DICARBOXYLIC_ACID_METABOLIC_PROCESS	0.4395	5.0627	0	0	0
MARTENS_TRETINOIN_RESPONSE_DN	0.1726	5.0605	0	0	0
KEGG_ALZHEIMERS_DISEASE	0.36	4.9682	0	0	0
GO_OXIDOREDUCTASE_ACTIVITY_ACTING_ON_NAD_P_H	0.485	4.9494	0	0	0
MORF_AP2M1	0.2977	4.9382	0	0	0
MODULE_77	0.8222	4.9147	0	0	0
KEGG_HUNTINGTONS_DISEASE	0.3427	4.8882	0	0	0
MORF_NME2	0.348	4.8501	0	0	0
GNF2_CYP2B6	0.6422	4.8317	0	0	0
MODULE_42	0.8728	4.8289	0	0	0
GO_MICROBODY_PART	0.4264	4.8255	0	0	0
MORF_RAN	0.2624	4.7913	0	0	0
GO_LARGE_RIBOSOMAL_SUBUNIT	0.4608	4.7819	0	0	0
GO_ORGANELLAR_LARGE_RIBOSOMAL_SUBUNIT	0.7198	4.7792	0	0	0
GO_CELLULAR_CATABOLIC_PROCESS	0.1275	4.7496	0	0	0
MODULE_40	0.4741	4.7484	0	0	0
GO_STEROID_METABOLIC_PROCESS	0.2922	4.7433	0	0	0
BOYAULT_LIVER_CANCER_SUBCLASS_G3_DN	0.588	4.7431	0	0	0
GSE23505_UNTREATED_VS_4DAY_IL6_IL1_TREATED_CD4_TCELL_UP	0.3007	4.7231	0	0	0
GO_AEROBIC_RESPIRATION	0.5799	4.7209	0	0	0
GO_CATABOLIC_PROCESS	0.1093	4.6939	0	0	0
HALLMARK_FATTY_ACID_METABOLISM	0.3238	4.6927	0	0	0
MODULE_43	0.4235	4.6851	0	0	0
HALLMARK_ADIPOGENESIS	0.2899	4.6594	0	0	0
GO_MACROMOLECULAR_COMPLEX_DISASSEMBLY	0.3105	4.6558	0	0	0
HALLMARK_XENOBIOTIC_METABOLISM	0.3004	4.6508	0	0	0
GO_FATTY_ACID_CATABOLIC_PROCESS	0.4716	4.6367	0	0	0
GO_CYTOSOLIC_RIBOSOME	0.4103	4.6336	0	0	0
REACTOME_SRP_DEPENDENT_COTRANSLATIONAL_PROTEIN_TARGETING_TO_MEMBRANE	0.4103	4.6012	0	0	0
MODULE_24	0.1985	4.5721	0	0	0
GSE27241_WT_VS_RORGT_KO_TH17_POLARIZED_CD4_TCELL_DN	0.3151	4.5646	0	0	0
GSE39820_TGFBETA1_IL6_VS_TGFBETA1_IL6_IL23A_TREATED_CD4_TCELL_DN	0.2875	4.5644	0	0	0
GSE17721_12H_VS_24H_LPS_BMDC_DN	0.2981	4.4968	0	0	0
LEE_LIVER_CANCER_MYC_TGFA_DN	0.4928	4.4646	0	0	0
GSE23505_IL6_IL1_VS_IL6_IL1_TGFB_TREATED_CD4_TCELL_DN	0.2938	4.4428	0	0	0
MORF_PPP1CA	0.31	4.4308	0	0	0
DAIRKEE_TERT_TARGETS_UP	0.2114	4.4164	0	0	0
GO_NCRNA_METABOLIC_PROCESS	0.1798	4.413	0	0	0
GSE37301_MULTIPOTENT_PROGENITOR_VS_CD4_TCELL_DN	0.2725	4.4026	0	0	0
GSE10239_KLRG1INT_VS_KLRG1HIGH_EFF_CD8_TCELL_UP	0.2919	4.3901	0	0	0
LEE_LIVER_CANCER_ACOX1_DN	0.4792	4.3856	0	0	0
GO_STEROL_METABOLIC_PROCESS	0.3514	4.3797	0	0	0
FLECHNER_BIOPSY_KIDNEY_TRANSPLANT_REJECTED_VS_OK_DN	0.169	4.3791	0	0	0
REACTOME_TRANSLATION	0.3323	4.3575	0	0	0
KEGG_RIBOSOME	0.4365	4.3475	0	0	0
LI_DCP2_BOUND_MRNA	0.4097	4.3425	0	0	0
GO_OXIDOREDUCTASE_ACTIVITY_ACTING_ON_THE_CH_CH_GROUP_OF_DONORS	0.5192	4.3424	0	0	0
GSE6674_CPG_VS_PL2_3_STIM_BCELL_UP	0.2863	4.3387	0	0	0
REACTOME_INFLUENZA_VIRAL_RNA_TRANSCRIPTION_AND_REPLICATION	0.4024	4.3148	0	0	0
GO_LIPID_METABOLIC_PROCESS	0.1207	4.2963	0	0	0
MORF_PSMC1	0.2825	4.2799	0	0	0
LEE_LIVER_CANCER_CIPROFIBRATE_DN	0.4503	4.2669	0	0	0
GO_NCRNA_PROCESSING	0.2037	4.2639	0	0	0
GO_ORGANIC_ACID_BIOSYNTHETIC_PROCESS	0.2427	4.2631	0	0	0
BURTON_ADIPOGENESIS_5	0.3453	4.2573	0	0	0
REACTOME_MITOCHONDRIAL_PROTEIN_IMPORT	0.5368	4.2465	0	0	0
MORF_SOD1	0.224	4.2459	0	0	0
GSE41867_NAIVE_VS_DAY30_LCMV_ARMSTRONG_MEMORY_CD8_TCELL_UP	0.2667	4.2399	0	0	0
BOYAULT_LIVER_CANCER_SUBCLASS_G123_DN	0.52	4.2351	0	0	0
LEE_LIVER_CANCER_MYC_E2F1_DN	0.4685	4.2185	0	0	0
GSE9006_TYPE_1_VS_TYPE_2_DIABETES_PBMC_AT_DX_UP	0.2643	4.2099	0	0	0
GSE14000_TRANSLATED_RNA_VS_MRNA_DC_DN	0.296	4.2064	0	0	0
GSE24210_CTRL_VS_IL35_TREATED_TCONV_CD4_TCELL_DN	0.2701	4.1995	0	0	0
GSE42021_CD24LO_TREG_VS_CD24LO_TCONV_THYMUS_DN	0.266	4.1978	0	0	0
GO_STEROID_BIOSYNTHETIC_PROCESS	0.3677	4.19	0	0	0
GO_ORGANIC_CYCLIC_COMPOUND_CATABOLIC_PROCESS	0.1845	4.1298	0	0	0
REACTOME_BRANCHED_CHAIN_AMINO_ACID_CATABOLISM	0.8194	4.1266	0	0	0
GSE41867_NAIVE_VS_DAY15_LCMV_EFFECTOR_CD8_TCELL_UP	0.2581	4.1051	0	0	0
GO_TRANSLATIONAL_INITIATION	0.3156	4.0859	0	0	0
GO_TRNA_METABOLIC_PROCESS	0.2778	4.0821	0	0	0
GSE17721_PAM3CSK4_VS_GADIQUIMOD_12H_BMDC_UP	0.2625	4.0748	0	0	0
GO_FATTY_ACID_METABOLIC_PROCESS	0.2217	4.064	0	0	0
GO_PROTEIN_TRANSMEMBRANE_TRANSPORT	0.4758	4.0606	0	0	0
REACTOME_PEPTIDE_CHAIN_ELONGATION	0.4182	4.0538	0	0	0
GO_LYASE_ACTIVITY	0.2817	4.0526	0	0	0
GSE17721_0.5H_VS_12H_POLYIC_BMDC_UP	0.2531	4.0505	0	0	0
STEIN_ESRRA_TARGETS	0.1654	4.0385	0	0	0
MODULE_221	0.6088	4.0321	0	0	0
GO_ESTABLISHMENT_OF_PROTEIN_LOCALIZATION_TO_ENDOPLASMIC_RETICULUM	0.3705	4.0276	0	0	0
GSE22886_DAY1_VS_DAY7_MONOCYTE_IN_CULTURE_DN	0.2567	4.0167	0	0	0
GO_COENZYME_BIOSYNTHETIC_PROCESS	0.3393	4.0026	0	0	0
CHR19P13	0.1805	3.9965	0	0	0
GO_PROTON_TRANSPORTING_ATP_SYNTHASE_COMPLEX	0.7436	3.9965	0	0	0
GO_BRANCHED_CHAIN_AMINO_ACID_METABOLIC_PROCESS	0.7044	3.9937	0	0	0
GSE17721_PAM3CSK4_VS_CPG_12H_BMDC_UP	0.2722	3.9927	0	0	0
MODULE_25	0.9178	3.9668	0	0	0
GNF2_EIF3S6	0.3367	3.9648	0	0	0
SCHMIDT_POR_TARGETS_IN_LIMB_BUD_UP	0.6391	3.9644	0	0	0
GO_PROTEIN_LOCALIZATION_TO_ENDOPLASMIC_RETICULUM	0.3345	3.9564	0	0	0
LEE_LIVER_CANCER_DENA_DN	0.4021	3.9414	0	0	0
MORF_DAP3	0.2494	3.9338	0	0	0
GO_SMALL_RIBOSOMAL_SUBUNIT	0.4347	3.9222	0	0	0
GO_FATTY_ACID_BETA_OXIDATION	0.4754	3.9147	0	0	0
REACTOME_3_UTR_MEDIATED_TRANSLATIONAL_REGULATION	0.3532	3.9131	0	0	0
MORF_GPX4	0.4586	3.9107	0	0	0
HOSHIDA_LIVER_CANCER_SURVIVAL_DN	0.3161	3.9057	0	0	0
GO_RIBOSOME_BIOGENESIS	0.2059	3.8804	0	0	0
GO_ORGANELLAR_SMALL_RIBOSOMAL_SUBUNIT	0.6416	3.8727	0	0	0
GSE42724_NAIVE_VS_B1_BCELL_DN	0.2558	3.8613	0	0	0
GSE37605_TREG_VS_TCONV_C57BL6_FOXP3_IRES_GFP_DN	0.2813	3.8611	0	0	0
MORF_CSNK2B	0.203	3.8596	0	0	0
GO_CELLULAR_ALDEHYDE_METABOLIC_PROCESS	0.3859	3.8572	0	0	0
GO_CARBOHYDRATE_DERIVATIVE_METABOLIC_PROCESS	0.1103	3.8552	0	0	0
GSE41867_DAY6_VS_DAY8_LCMV_ARMSTRONG_EFFECTOR_CD8_TCELL_DN	0.2483	3.8422	0	0	0
MODULE_184	0.6019	3.8414	0	0	0
GO_LIPID_OXIDATION	0.3933	3.832	0	0	0
MORF_ATOX1	0.3821	3.8315	0	0	0
GO_MICROBODY_MEMBRANE	0.4197	3.8307	0	0	0
HALLMARK_DNA_REPAIR	0.2749	3.8283	0	0	0
MORF_ERH	0.3242	3.8262	0	0	0
GO_GLYOXYLATE_METABOLIC_PROCESS	0.6197	3.8261	0	0	0
ACEVEDO_LIVER_TUMOR_VS_NORMAL_ADJACENT_TISSUE_DN	0.2203	3.8215	0	0	0
GO_CELLULAR_LIPID_CATABOLIC_PROCESS	0.2728	3.818	0	0	0
GO_METAL_CLUSTER_BINDING	0.4375	3.8135	0	0	0
GSE37301_RAG2_KO_VS_RAG2_AND_ETS1_KO_NK_CELL_DN	0.2399	3.8106	0	0	0
MODULE_432	0.8133	3.8097	0	0	0
REACTOME_CHOLESTEROL_BIOSYNTHESIS	0.6909	3.7917	0	0	0
UEDA_PERIFERAL_CLOCK	0.2608	3.782	0	0	0
GO_CYTOSOLIC_PART	0.24	3.7817	0	0	0
GO_ORGANIC_HYDROXY_COMPOUND_METABOLIC_PROCESS	0.1593	3.7689	0	0	0
GO_MITOCHONDRIAL_ATP_SYNTHESIS_COUPLED_PROTON_TRANSPORT	0.7809	3.7681	0	0	0
LEE_LIVER_CANCER_E2F1_DN	0.4146	3.763	0	0	0
GO_ALCOHOL_METABOLIC_PROCESS	0.1821	3.7599	0	0	0
GO_RIBONUCLEOPROTEIN_COMPLEX	0.1326	3.7588	0	0	0
GO_RRNA_METABOLIC_PROCESS	0.2128	3.7557	0	0	0
MODULE_55	0.124	3.755	0	0	0
GO_LIPID_HOMEOSTASIS	0.3096	3.7428	0	0	0
HORTON_SREBF_TARGETS	0.6293	3.7415	0	0	0
GO_ASPARTATE_FAMILY_AMINO_ACID_METABOLIC_PROCESS	0.4243	3.7278	0	0	0
SPIELMAN_LYMPHOBLAST_EUROPEAN_VS_ASIAN_UP	0.155	3.717	0	0	0
GO_THIOESTER_METABOLIC_PROCESS	0.3712	3.7153	0	0	0
LU_EZH2_TARGETS_UP	0.2084	3.7127	0	0	0
GSE9316_CD4_TCELL_BALBC_VS_TH17_ENRI_CD4_TCELL_SKG_PMA_IONO_STIM_FR4NEG_UP	0.2462	3.7093	0	0	0
REACTOME_VIF_MEDIATED_DEGRADATION_OF_APOBEC3G	0.4639	3.6902	0	0	0
MORF_PPP2R4	0.4579	3.6829	0	0	0
MORF_SKP1A	0.2331	3.6819	0	0	0
REACTOME_METABOLISM_OF_LIPIDS_AND_LIPOPROTEINS	0.1522	3.6759	0	0	0
MODULE_78	0.7037	3.6737	0	0	0
GO_PEROXISOME_ORGANIZATION	0.5294	3.6653	0	0	0
REACTOME_METABOLISM_OF_PROTEINS	0.1651	3.6644	0	0	0
GO_STEROL_BIOSYNTHETIC_PROCESS	0.4804	3.6637	0	0	0
REACTOME_METABOLISM_OF_RNA	0.2087	3.6587	0	0	0
KEGG_BUTANOATE_METABOLISM	0.5313	3.6524	0	0	0
TGCCAAR_NF1_Q6	0.0986	3.6513	0	0	0
GO_CELLULAR_AMINO_ACID_BIOSYNTHETIC_PROCESS	0.3399	3.647	0	0	0
LEE_LIVER_CANCER	0.5058	3.6468	0	0	0
GSE41867_DAY8_VS_DAY15_LCMV_CLONE13_EFFECTOR_CD8_TCELL_DN	0.2422	3.6379	0	0	0
GO_OXIDOREDUCTASE_ACTIVITY_ACTING_ON_CH_OH_GROUP_OF_DONORS	0.2888	3.6329	0	0	0
KEGG_PROPANOATE_METABOLISM	0.5507	3.6296	0	0	0
GO_SULFUR_COMPOUND_METABOLIC_PROCESS	0.1838	3.6038	0	0	0
GO_RIBONUCLEOPROTEIN_COMPLEX_BIOGENESIS	0.1625	3.5951	0	0	0
GSE26030_TH1_VS_TH17_RESTIMULATED_DAY15_POST_POLARIZATION_DN	0.2331	3.592	0	0	0
KAAB_HEART_ATRIUM_VS_VENTRICLE_DN	0.1955	3.591	0	0	0
MORF_PRKAR1A	0.2681	3.5882	0	0	0
GSE26030_TH1_VS_TH17_RESTIMULATED_DAY5_POST_POLARIZATION_UP	0.2241	3.5863	0	0	0
GO_CELLULAR_MODIFIED_AMINO_ACID_METABOLIC_PROCESS	0.2297	3.5862	0	0	0
KIM_ALL_DISORDERS_OLIGODENDROCYTE_NUMBER_CORR_UP	0.1198	3.5829	0	0	0
WAKABAYASHI_ADIPOGENESIS_PPARG_RXRA_BOUND_8D	0.112	3.5817	0	0	0
GO_TRNA_PROCESSING	0.3055	3.5813	0	0	0
GO_MULTI_ORGANISM_METABOLIC_PROCESS	0.2783	3.579	0	0	0
REACTOME_FORMATION_OF_ATP_BY_CHEMIOSMOTIC_COUPLING	0.8487	3.5728	0	0	0
GO_FLAVIN_ADENINE_DINUCLEOTIDE_BINDING	0.3564	3.563	0	0	0
MODULE_88	0.1171	3.5611	0	0	0
REACTOME_METABOLISM_OF_MRNA	0.2245	3.5411	0	0	0
GSE17721_12H_VS_24H_GARDIQUIMOD_BMDC_DN	0.2252	3.5385	0	0	0
GO_RIBONUCLEOSIDE_TRIPHOSPHATE_BIOSYNTHETIC_PROCESS	0.4648	3.5339	0	0	0
GNF2_IGF1	0.6597	3.5292	0	0	0
GO_HYDROGEN_ION_TRANSMEMBRANE_TRANSPORT	0.3193	3.5269	0	0	0
REACTOME_METABOLISM_OF_VITAMINS_AND_COFACTORS	0.4185	3.5035	0	0	0
HALLMARK_PEROXISOME	0.3033	3.4944	0	0	0
GO_FATTY_ACYL_COA_BINDING	0.5184	3.4881	0	0	0
GO_AROMATIC_AMINO_ACID_FAMILY_CATABOLIC_PROCESS	0.6624	3.488	0	0	0
GSE17721_0.5H_VS_8H_CPG_BMDC_UP	0.2226	3.4867	0	0	0
GO_NAD_BINDING	0.409	3.4826	0	0	0
GSE6674_ANTI_IGM_VS_PL2_3_STIM_BCELL_UP	0.2263	3.4807	0	0	0
GO_GLUTAMATE_METABOLIC_PROCESS	0.5872	3.4783	0	0	0
GO_MITOCHONDRIAL_TRANSMEMBRANE_TRANSPORT	0.4144	3.478	0	0	0
KEGG_CITRATE_CYCLE_TCA_CYCLE	0.5374	3.4743	0	0	0
REACTOME_ER_PHAGOSOME_PATHWAY	0.4093	3.459	0	0	0
GO_PROTEASOME_COMPLEX	0.3493	3.4496	0	0	0
MODULE_235	0.3551	3.4477	0	0	0
GO_MICROBODY_LUMEN	0.4353	3.4348	0	0	0
GO_ENERGY_COUPLED_PROTON_TRANSPORT_DOWN_ELECTROCHEMICAL_GRADIENT	0.6053	3.4331	0	0	0
REACTOME_REGULATION_OF_ORNITHINE_DECARBOXYLASE_ODC	0.4378	3.432	0	0	0
GSE2770_IL4_ACT_VS_ACT_CD4_TCELL_2H_UP	0.2178	3.4315	0	0	0
CHIANG_LIVER_CANCER_SUBCLASS_CTNNB1_UP	0.2434	3.426	0	0	0
GO_ALPHA_AMINO_ACID_BIOSYNTHETIC_PROCESS	0.3396	3.4254	0	0	0
REACTOME_INFLUENZA_LIFE_CYCLE	0.2698	3.4152	0	0	0
GO_CYTOSOLIC_LARGE_RIBOSOMAL_SUBUNIT	0.4222	3.4098	0	0	0
KEGG_PROTEASOME	0.442	3.4095	0	0	0
WENG_POR_TARGETS_GLOBAL_UP	0.6722	3.408	0	0	0
MODULE_103	0.8491	3.4075	0	0	0
REACTOME_CDT1_ASSOCIATION_WITH_THE_CDC6_ORC_ORIGIN_COMPLEX	0.3926	3.406	0	0	0
REACTOME_CDK_MEDIATED_PHOSPHORYLATION_AND_REMOVAL_OF_CDC6	0.4328	3.403	0	0	0
GO_OXIDOREDUCTASE_ACTIVITY_ACTING_ON_A_HEME_GROUP_OF_DONORS	0.6336	3.3975	0	0	0
GSE21360_SECONDARY_VS_TERTIARY_MEMORY_CD8_TCELL_UP	0.2186	3.3971	0	0	0
GO_CYTOCHROME_COMPLEX	0.6955	3.3897	0	0	0
GO_PEROXISOMAL_TRANSPORT	0.677	3.3797	0	0	0
ACEVEDO_LIVER_TUMOR_VS_NORMAL_ADJACENT_TISSUE_UP	0.1069	3.3756	0	0	0
GO_CARBON_OXYGEN_LYASE_ACTIVITY	0.3618	3.3722	0	0	0
REACTOME_SCF_BETA_TRCP_MEDIATED_DEGRADATION_OF_EMI1	0.416	3.3715	0	0	0
GSE31082_DN_VS_DP_THYMOCYTE_UP	0.2157	3.3712	0	0	0
GO_ISOPRENOID_METABOLIC_PROCESS	0.2729	3.3674	0	0	0
KRIGE_RESPONSE_TO_TOSEDOSTAT_24HR_DN	0.1039	3.3644	0	0	0
GO_LIPID_CATABOLIC_PROCESS	0.1956	3.3611	0	0	0
GO_NUCLEOSIDE_PHOSPHATE_BIOSYNTHETIC_PROCESS	0.2296	3.3563	0	0	0
GO_ATP_BIOSYNTHETIC_PROCESS	0.5259	3.3538	0	0	0
GSE37301_HEMATOPOIETIC_STEM_CELL_VS_PRO_BCELL_DN	0.2369	3.3532	0	0	0
GSE22886_DAY0_VS_DAY7_MONOCYTE_IN_CULTURE_DN	0.2122	3.346	0	0	0
GO_TRICARBOXYLIC_ACID_METABOLIC_PROCESS	0.4704	3.3384	0	0	0
GO_PURINE_NUCLEOSIDE_BIOSYNTHETIC_PROCESS	0.3237	3.3308	0	0	0
GO_CELLULAR_COMPONENT_DISASSEMBLY	0.1369	3.3209	0	0	0
REACTOME_MITOCHONDRIAL_FATTY_ACID_BETA_OXIDATION	0.7283	3.3196	0	0	0
GO_GLYCOSYL_COMPOUND_BIOSYNTHETIC_PROCESS	0.2819	3.3047	0	0	0
GO_CELLULAR_LIPID_METABOLIC_PROCESS	0.1015	3.3029	0	0	0
GSE369_IFNG_KO_VS_WT_LIVER_DN	0.2108	3.3026	0	0	0
GSE42021_CD24HI_TREG_VS_CD24HI_TCONV_THYMUS_UP	0.2158	3.3012	0	0	0
GSE9006_HEALTHY_VS_TYPE_2_DIABETES_PBMC_AT_DX_UP	0.2129	3.2984	0	0	0
REACTOME_REGULATION_OF_APOPTOSIS	0.3774	3.2983	0	0	0
GO_OXIDOREDUCTASE_ACTIVITY_ACTING_ON_THE_CH_OH_GROUP_OF_DONORS_NAD_OR_NADP_AS_ACCEPTOR	0.2833	3.2975	0	0	0
KEEN_RESPONSE_TO_ROSIGLITAZONE_UP	0.4458	3.2908	0	0	0
GO_ORGANOPHOSPHATE_BIOSYNTHETIC_PROCESS	0.1395	3.2905	0	0	0
GSE32034_UNTREATED_VS_ROSIGLIZATONE_TREATED_LY6C_HIGH_MONOCYTE_DN	0.2145	3.2882	0	0	0
KIM_BIPOLAR_DISORDER_OLIGODENDROCYTE_DENSITY_CORR_UP	0.1159	3.2865	0	0	0
MODULE_363	0.4	3.2864	0	0	0
REACTOME_CITRIC_ACID_CYCLE_TCA_CYCLE	0.6208	3.267	0	0	0
KEGG_COMPLEMENT_AND_COAGULATION_CASCADES	0.3482	3.2648	0	0	0.001
MORF_MAP2K2	0.2467	3.2551	0	0	0.001
GSE17721_LPS_VS_POLYIC_24H_BMDC_UP	0.2057	3.2437	0	0	0.001
REACTOME_AUTODEGRADATION_OF_THE_E3_UBIQUITIN_LIGASE_COP1	0.413	3.2433	0	0	0.001
GO_PROTEIN_TARGETING_TO_MITOCHONDRION	0.4217	3.2425	0	0	0.001
KIM_ALL_DISORDERS_DURATION_CORR_DN	0.2437	3.2389	0	0	0.001
GSE37301_LYMPHOID_PRIMED_MPP_VS_PRO_BCELL_UP	0.2096	3.2349	0	0	0.001
GO_ASPARTATE_FAMILY_AMINO_ACID_CATABOLIC_PROCESS	0.681	3.2346	0	0	0.001
GO_HYDRO_LYASE_ACTIVITY	0.425	3.234	0	0	0.001
RUAN_RESPONSE_TO_TNF_DN	0.3027	3.232	0	0	0.001
KRIGE_RESPONSE_TO_TOSEDOSTAT_6HR_DN	0.1012	3.2273	0	0	0.001
GSE39820_TGFBETA3_IL6_VS_TGFBETA3_IL6_IL23A_TREATED_CD4_TCELL_DN	0.2086	3.2249	0	0	0.001
GO_SERINE_FAMILY_AMINO_ACID_METABOLIC_PROCESS	0.4503	3.2232	0	0	0.001
MORF_HDAC1	0.1774	3.2181	0	0	0.001
GO_2_IRON_2_SULFUR_CLUSTER_BINDING	0.5876	3.2178	0	0	0.001
GO_NUCLEOSIDE_TRIPHOSPHATE_BIOSYNTHETIC_PROCESS	0.3669	3.2096	0	0	0.002
REACTOME_CROSS_PRESENTATION_OF_SOLUBLE_EXOGENOUS_ANTIGENS_ENDOSOMES	0.41	3.2085	0	0	0.002
GO_RNA_PROCESSING	0.105	3.2066	0	0	0.002
MORF_UBE2I	0.1866	3.2016	0	0	0.002
NADLER_OBESITY_DN	0.4115	3.194	0	0	0.002
MORF_TPT1	0.2946	3.1918	0	0	0.002
MODULE_91	0.4459	3.1912	0	0	0.002
MORF_NPM1	0.2295	3.1905	0	0	0.002
GO_HIGH_DENSITY_LIPOPROTEIN_PARTICLE	0.5941	3.1895	0	0	0.002
GSE19888_ADENOSINE_A3R_ACT_VS_A3R_ACT_WITH_A3R_INH_PRETREATMENT_IN_MAST_CELL_UP	0.2145	3.1848	0	0	0.002
REACTOME_DESTABILIZATION_OF_MRNA_BY_AUF1_HNRNP_D0	0.3974	3.1834	0	0	0.002
GO_4_IRON_4_SULFUR_CLUSTER_BINDING	0.4306	3.1811	0	0	0.002
GUO_TARGETS_OF_IRS1_AND_IRS2	0.2795	3.1782	0	0	0.002
GO_ORGANELLE_ENVELOPE_LUMEN	0.32	3.174	0	0	0.002
GSE12198_CTRL_VS_LOW_IL2_STIM_NK_CELL_DN	0.2045	3.1666	0	0	0.002
GSE42021_CD24INT_TREG_VS_CD24INT_TCONV_THYMUS_UP	0.204	3.1593	0	0	0.004
LIM_MAMMARY_STEM_CELL_DN	0.1382	3.1417	0	0	0.004
REACTOME_NONSENSE_MEDIATED_DECAY_ENHANCED_BY_THE_EXON_JUNCTION_COMPLEX	0.2777	3.1398	0	0	0.004
GO_TETRAPYRROLE_BIOSYNTHETIC_PROCESS	0.4995	3.1397	0	0	0.004
VARELA_ZMPSTE24_TARGETS_DN	0.4412	3.138	0	0	0.004
MORF_EIF3S2	0.1805	3.137	0	0	0.004
MODULE_305	0.6017	3.1308	0	0	0.004
GO_2_OXOGLUTARATE_METABOLIC_PROCESS	0.6049	3.1302	0	0	0.004
GO_ALPHA_LINOLENIC_ACID_METABOLIC_PROCESS	0.709	3.1283	0	0	0.004
GSE17721_CTRL_VS_GARDIQUIMOD_8H_BMDC_UP	0.1959	3.1202	0	0	0.004
GSE24634_NAIVE_CD4_TCELL_VS_DAY5_IL4_CONV_TREG_DN	0.1938	3.12	0	0	0.004
GSE15930_NAIVE_VS_24H_IN_VITRO_STIM_CD8_TCELL_DN	0.1961	3.1174	0	0	0.004
GSE2405_0H_VS_9H_A_PHAGOCYTOPHILUM_STIM_NEUTROPHIL_DN	0.1983	3.1118	0	0	0.006
MODULE_28	0.4558	3.1117	0	0	0.006
GO_PROTEIN_IMPORT_INTO_PEROXISOME_MATRIX	0.7159	3.1107	0	0	0.006
REACTOME_P53_INDEPENDENT_G1_S_DNA_DAMAGE_CHECKPOINT	0.3942	3.109	0	0	0.006
GO_PROTEIN_TARGETING_TO_MEMBRANE	0.2257	3.1077	0	0	0.006
GO_MITOCHONDRIAL_TRANSPORT	0.2127	3.1071	0	0	0.006
MODULE_294	0.6319	3.1056	0	0	0.006
DACOSTA_UV_RESPONSE_VIA_ERCC3_UP	0.1606	3.1007	0	0	0.006
REACTOME_PYRUVATE_METABOLISM_AND_CITRIC_ACID_TCA_CYCLE	0.4178	3.0995	0	0	0.006
GRADE_COLON_CANCER_UP	0.1013	3.0979	0	0	0.006
GCM_TPT1	0.3465	3.0923	0	0	0.007
REACTOME_BILE_ACID_AND_BILE_SALT_METABOLISM	0.5093	3.091	0	0	0.007
KEGG_FATTY_ACID_METABOLISM	0.4132	3.0891	0	0	0.007
GSE7509_UNSTIM_VS_FCGRIIB_STIM_MONOCYTE_UP	0.2131	3.0874	0	0	0.007
GSE39820_TGFBETA1_VS_TGFBETA3_IN_IL6_TREATED_CD4_TCELL_DN	0.1959	3.0862	0	0	0.007
GSE17322_CD103_POS_VS_CD11B_HIGH_LUNG_DC_DN	0.2036	3.0817	0	0	0.007
GO_AROMATIC_AMINO_ACID_FAMILY_METABOLIC_PROCESS	0.5025	3.0808	0	0	0.007
GO_ONE_CARBON_METABOLIC_PROCESS	0.4449	3.0771	0	0	0.007
MORF_PPP6C	0.276	3.0735	0	0	0.007
ICHIBA_GRAFT_VERSUS_HOST_DISEASE_35D_DN	0.3928	3.0732	0	0	0.007
YAMASHITA_LIVER_CANCER_STEM_CELL_DN	0.3218	3.0721	0	0	0.007
YAMASHITA_LIVER_CANCER_WITH_EPCAM_DN	0.685	3.07	0	0	0.007
MORF_PRDX3	0.2975	3.0699	0	0	0.007
DANG_BOUND_BY_MYC	0.088	3.0641	0	0	0.01
PARENT_MTOR_SIGNALING_UP	0.12	3.0637	0	0	0.01
GO_HYDROGEN_TRANSPORT	0.2468	3.0623	0	0	0.01
GSE17974_0.5H_VS_72H_UNTREATED_IN_VITRO_CD4_TCELL_DN	0.2016	3.0608	0	0	0.01
GSE17721_CTRL_VS_CPG_6H_BMDC_UP	0.1945	3.0545	0	0	0.01
GSE17974_CTRL_VS_ACT_IL4_AND_ANTI_IL12_24H_CD4_TCELL_DN	0.1972	3.0533	0	0	0.011
GO_NUCLEOSIDE_MONOPHOSPHATE_BIOSYNTHETIC_PROCESS	0.2955	3.0522	0	0	0.011
GO_RIBOSOME_ASSEMBLY	0.3941	3.0521	0	0	0.011
REACTOME_SYNTHESIS_OF_BILE_ACIDS_AND_BILE_SALTS_VIA_7ALPHA_HYDROXYCHOLESTEROL	0.6777	3.0518	0	0	0.011
GO_PRIMARY_ALCOHOL_METABOLIC_PROCESS	0.4016	3.0508	0	0	0.011
GSE23308_WT_VS_MINERALCORTICOID_REC_KO_MACROPHAGE_UP	0.1929	3.0493	0	0	0.011
MODULE_306	0.5017	3.0477	0	0	0.012
GSE17721_0.5H_VS_12H_CPG_BMDC_UP	0.1983	3.0447	0	0	0.014
MOOTHA_TCA	0.6108	3.0446	0	0	0.014
GSE15930_NAIVE_VS_48H_IN_VITRO_STIM_IFNAB_CD8_TCELL_DN	0.188	3.0403	0	0	0.014
GO_METALLO_SULFUR_CLUSTER_ASSEMBLY	0.5977	3.0353	0	0	0.015
MODULE_354	0.6154	3.0336	0	0	0.015
GO_INNER_MITOCHONDRIAL_MEMBRANE_ORGANIZATION	0.6259	3.0324	0	0	0.015
GO_INTRINSIC_COMPONENT_OF_ORGANELLE_MEMBRANE	0.1727	3.0198	0	0	0.017
GO_AMINE_CATABOLIC_PROCESS	0.557	3.0194	0	0	0.017
BIOCARTA_PROTEASOME_PATHWAY	0.4811	3.0185	0	0	0.017
REACTOME_AUTODEGRADATION_OF_CDH1_BY_CDH1_APC_C	0.3484	3.0159	0	0	0.017
KEGG_ARGININE_AND_PROLINE_METABOLISM	0.381	3.0092	0	0	0.019
GO_PYRIDOXAL_PHOSPHATE_BINDING	0.3914	3.0051	0	0	0.019
GO_OXIDOREDUCTION_COENZYME_METABOLIC_PROCESS	0.2614	3.0035	0	0	0.02
GSE19888_ADENOSINE_A3R_INH_PRETREAT_AND_ACT_BY_A3R_VS_TCELL_MEMBRANES_ACT_MAST_CELL_DN	0.1882	2.9949	0	0	0.022
CHR19Q13	0.1239	2.9792	0	0	0.026
GO_THIOLESTER_HYDROLASE_ACTIVITY	0.4556	2.9774	0	0	0.026
MODULE_343	0.5138	2.9752	0	0	0.026
GO_PROTEIN_LIPID_COMPLEX	0.4312	2.972	0	0	0.027
GSE17721_CTRL_VS_POLYIC_8H_BMDC_UP	0.1951	2.971	0	0	0.027
MODULE_307	0.5262	2.9631	0	0	0.029
MORF_RAD23B	0.2019	2.9593	0	0	0.029
SERVITJA_ISLET_HNF1A_TARGETS_DN	0.2575	2.9571	0	0	0.029
IIZUKA_LIVER_CANCER_PROGRESSION_G2_G3_UP	0.4888	2.9569	0	0	0.029
REACTOME_FORMATION_OF_THE_TERNARY_COMPLEX_AND_SUBSEQUENTLY_THE_43S_COMPLEX	0.3876	2.9564	0	0	0.029
REACTOME_P53_DEPENDENT_G1_DNA_DAMAGE_RESPONSE	0.3502	2.9561	0	0	0.03
GO_GLUTAMINE_FAMILY_AMINO_ACID_METABOLIC_PROCESS	0.3277	2.9547	0	0	0.033
GO_ESTABLISHMENT_OF_PROTEIN_LOCALIZATION_TO_ORGANELLE	0.1451	2.9543	0	0	0.033
GO_WATER_SOLUBLE_VITAMIN_METABOLIC_PROCESS	0.294	2.9527	0	0	0.034
GO_PROTEIN_LOCALIZATION_TO_MITOCHONDRION	0.3261	2.9526	0	0	0.034
GSE41867_DAY8_EFFECTOR_VS_DAY30_MEMORY_CD8_TCELL_LCMV_ARMSTRONG_UP	0.1926	2.9453	0	0	0.038
GO_THREONINE_TYPE_PEPTIDASE_ACTIVITY	0.5451	2.9431	0	0	0.039
GO_PTERIDINE_CONTAINING_COMPOUND_METABOLIC_PROCESS	0.4288	2.94	0	0	0.04
GO_REGULATION_OF_PROTEIN_ACTIVATION_CASCADE	0.4326	2.9323	0	0	0.04
GNF2_ST13	0.3373	2.9298	0	0	0.041
GO_LIPID_BIOSYNTHETIC_PROCESS	0.1167	2.9285	0	0.0001	0.043
GO_TERPENOID_METABOLIC_PROCESS	0.2717	2.9205	0	0.0001	0.046
MORF_ACTG1	0.2309	2.9161	0	0.0001	0.048
GO_REGULATION_OF_CELLULAR_AMINO_ACID_METABOLIC_PROCESS	0.3151	2.9159	0	0.0001	0.048
KEGG_GLYCINE_SERINE_AND_THREONINE_METABOLISM	0.4554	2.9136	0	0.0001	0.048
HALLMARK_COAGULATION	0.2209	2.9127	0.0021	0.0001	0.05
GO_MONOCARBOXYLIC_ACID_BIOSYNTHETIC_PROCESS	0.2069	2.9088	0	0.0001	0.053
GO_BLOOD_MICROPARTICLE	0.2485	2.9085	0	0.0001	0.054
GO_ACETYL_COA_METABOLIC_PROCESS	0.5066	2.9075	0	0.0001	0.054
GO_MITOCHONDRIAL_ELECTRON_TRANSPORT_CYTOCHROME_C_TO_OXYGEN	0.6557	2.906	0	0.0001	0.055
GSE17721_0.5H_VS_8H_POLYIC_BMDC_UP	0.187	2.9028	0	0.0001	0.056
GO_REGULATION_OF_CELLULAR_KETONE_METABOLIC_PROCESS	0.1951	2.899	0	0.0001	0.057
REACTOME_ALPHA_LINOLENIC_ACID_ALA_METABOLISM	0.7089	2.8976	0	0.0001	0.057
GO_LYSINE_METABOLIC_PROCESS	0.7243	2.8941	0	0.0001	0.058
GO_VITAMIN_METABOLIC_PROCESS	0.2539	2.8937	0	0.0001	0.058
GO_MITOCHONDRIAL_ELECTRON_TRANSPORT_UBIQUINOL_TO_CYTOCHROME_C	0.7196	2.8907	0	0.0001	0.058
GSE27434_WT_VS_DNMT1_KO_TREG_UP	0.186	2.8907	0	0.0001	0.058
GSE41867_NAIVE_VS_EFFECTOR_CD8_TCELL_UP	0.1881	2.8893	0	0.0001	0.06
GO_STEROL_HOMEOSTASIS	0.3353	2.8846	0	0.0001	0.062
KEGG_NITROGEN_METABOLISM	0.5186	2.8816	0	0.0001	0.064
GO_AXONEME_ASSEMBLY	0.4367	2.8777	0	0.0001	0.064
GO_HEME_METABOLIC_PROCESS	0.4433	2.8749	0	0.0001	0.064
GO_OXIDOREDUCTASE_ACTIVITY_ACTING_ON_THE_CH_CH_GROUP_OF_DONORS_NAD_OR_NADP_AS_ACCEPTOR	0.5154	2.8737	0	0.0001	0.064
GO_CYTOSOLIC_SMALL_RIBOSOMAL_SUBUNIT	0.4077	2.8722	0	0.0001	0.065
GSE21380_TFH_VS_GERMINAL_CENTER_TFH_CD4_TCELL_DN	0.1842	2.8704	0	0.0001	0.066
CTGRYYYNATT_UNKNOWN	0.2454	2.8702	0	0.0001	0.066
GO_POSITIVE_REGULATION_OF_TRIGLYCERIDE_METABOLIC_PROCESS	0.5334	2.8658	0	0.0001	0.069
GO_ORGANIC_HYDROXY_COMPOUND_BIOSYNTHETIC_PROCESS	0.197	2.8638	0	0.0001	0.07
GSE35543_IN_VIVO_NTREG_VS_CONVERTED_EX_ITREG_UP	0.2054	2.8598	0	0.0001	0.071
GO_TETRAPYRROLE_METABOLIC_PROCESS	0.335	2.8592	0	0.0001	0.073
GSE21927_BALBC_VS_C57BL6_MONOCYTE_TUMOR_UP	0.1841	2.8515	0	0.0001	0.077
GO_VITAMIN_BINDING	0.289	2.8502	0	0.0001	0.078
GSE22886_IL2_VS_IL15_STIM_NKCELL_DN	0.1961	2.8481	0	0.0001	0.082
COULOUARN_TEMPORAL_TGFB1_SIGNATURE_DN	0.2188	2.8457	0	0.0001	0.085
GO_PROTON_TRANSPORTING_ATP_SYNTHASE_COMPLEX_COUPLING_FACTOR_F_O_	0.7431	2.8449	0	0.0001	0.085
GSE17721_POLYIC_VS_GARDIQUIMOD_16H_BMDC_DN	0.1855	2.8433	0	0.0001	0.085
MOOTHA_FFA_OXYDATION	0.5088	2.8418	0	0.0001	0.086
TAKAO_RESPONSE_TO_UVB_RADIATION_UP	0.2678	2.8409	0	0.0001	0.088
GO_ORGANIC_ACID_BINDING	0.1846	2.8391	0	0.0001	0.089
GSE5455_EX_VIVO_VS_POST_24H_INCUBATION_MONOCYTES_FROM_TUMOR_BEARING_MOUSE_UP	0.1876	2.8381	0	0.0001	0.09
MORF_RAC1	0.1729	2.8373	0	0.0001	0.091
GSE27786_LSK_VS_MONO_MAC_UP	0.1875	2.8356	0	0.0001	0.095
GO_NAD_BIOSYNTHETIC_PROCESS	0.6753	2.835	0	0.0001	0.096
MODULE_50	0.6841	2.8332	0	0.0001	0.102
REACTOME_SCFSKP2_MEDIATED_DEGRADATION_OF_P27_P21	0.3414	2.8318	0	0.0001	0.103
GO_RRNA_BINDING	0.3374	2.8194	0	0.0001	0.11
GO_PORPHYRIN_CONTAINING_COMPOUND_METABOLIC_PROCESS	0.4077	2.8158	0	0.0001	0.112
HALLMARK_CHOLESTEROL_HOMEOSTASIS	0.2822	2.8142	0	0.0001	0.113
GO_CARBON_CARBON_LYASE_ACTIVITY	0.3506	2.8104	0	0.0001	0.116
GO_REGULATION_OF_CELLULAR_AMINE_METABOLIC_PROCESS	0.268	2.8084	0	0.0001	0.118
GO_NUCLEIC_ACID_PHOSPHODIESTER_BOND_HYDROLYSIS	0.1579	2.8077	0	0.0001	0.119
REACTOME_SIGNALING_BY_WNT	0.3144	2.8072	0	0.0001	0.12
GSE36392_TYPE_2_MYELOID_VS_MAC_IL25_TREATED_LUNG_DN	0.183	2.8021	0	0.0001	0.126
GSE19941_IL10_KO_VS_IL10_KO_AND_NFKBP50_KO_LPS_STIM_MACROPHAGE_DN	0.1743	2.8008	0	0.0001	0.127
GSE30971_2H_VS_4H_LPS_STIM_MACROPHAGE_WBP7_HET_UP	0.1963	2.8004	0	0.0001	0.127
BILANGES_SERUM_AND_RAPAMYCIN_SENSITIVE_GENES	0.3121	2.7999	0	0.0001	0.128
GSE9960_HEALTHY_VS_GRAM_POS_SEPSIS_PBMC_UP	0.1906	2.7967	0	0.0001	0.13
GSE14000_TRANSLATED_RNA_VS_MRNA_16H_LPS_DC_DN	0.1947	2.7884	0	0.0002	0.138
GO_SPLICEOSOMAL_TRI_SNRNP_COMPLEX	0.4637	2.7855	0	0.0002	0.143
GO_NUCLEAR_TRANSCRIBED_MRNA_CATABOLIC_PROCESS_NONSENSE_MEDIATED_DECAY	0.2378	2.7814	0	0.0002	0.151
KEGG_PROTEIN_EXPORT	0.5113	2.7805	0	0.0002	0.153
GO_GLYCINE_METABOLIC_PROCESS	0.6021	2.772	0	0.0002	0.162
GSE22935_WT_VS_MYD88_KO_MACROPHAGE_24H_MBOVIS_BCG_STIM_UP	0.1806	2.7697	0	0.0002	0.169
MORF_G22P1	0.1814	2.7659	0	0.0002	0.172
REACTOME_MITOCHONDRIAL_TRNA_AMINOACYLATION	0.5188	2.7638	0	0.0002	0.173
GSE17721_0.5H_VS_4H_GARDIQUIMOD_BMDC_UP	0.1808	2.7614	0	0.0002	0.175
REACTOME_FATTY_ACID_TRIACYLGLYCEROL_AND_KETONE_BODY_METABOLISM	0.1881	2.7587	0	0.0002	0.18
MODULE_286	0.3924	2.7586	0	0.0002	0.18
GSE22886_IGM_MEMORY_BCELL_VS_BM_PLASMA_CELL_DN	0.1829	2.7569	0	0.0002	0.182
GSE19825_NAIVE_VS_DAY3_EFF_CD8_TCELL_DN	0.1777	2.7539	0	0.0002	0.184
GO_TRANSCRIPTION_COUPLED_NUCLEOTIDE_EXCISION_REPAIR	0.2834	2.7517	0	0.0002	0.19
GSE17721_LPS_VS_PAM3CSK4_12H_BMDC_DN	0.1777	2.7486	0	0.0002	0.2
GSE13485_DAY1_VS_DAY21_YF17D_VACCINE_PBMC_DN	0.1868	2.7392	0	0.0002	0.217
GSE36527_CD69_NEG_VS_POS_TREG_CD62L_LOS_KLRG1_NEG_DN	0.1765	2.7372	0	0.0002	0.22
KEGG_PYRUVATE_METABOLISM	0.3799	2.7364	0	0.0002	0.221
GSE37605_FOXP3_FUSION_GFP_VS_IRES_GFP_TREG_NOD_UP	0.1774	2.7362	0	0.0002	0.221
KEGG_TRYPTOPHAN_METABOLISM	0.3843	2.7362	0	0.0002	0.221
GO_BILE_ACID_METABOLIC_PROCESS	0.4125	2.7336	0	0.0003	0.228
KEGG_ALANINE_ASPARTATE_AND_GLUTAMATE_METABOLISM	0.4231	2.7331	0	0.0003	0.229
GSE24210_RESTING_TREG_VS_TCONV_DN	0.1797	2.7316	0	0.0003	0.231
GSE7568_IL4_VS_IL4_AND_TGFB_TREATED_MACROPHAGE_24H_DN	0.1758	2.7307	0	0.0003	0.234
GSE15930_NAIVE_VS_24H_IN_VITRO_STIM_INFAB_CD8_TCELL_DN	0.1712	2.7306	0	0.0003	0.234
GSE18791_CTRL_VS_NEWCASTLE_VIRUS_DC_10H_UP	0.1827	2.7266	0	0.0003	0.247
GSE41867_LCMV_ARMSTRONG_VS_CLONE13_DAY6_EFFECTOR_CD8_TCELL_DN	0.1727	2.7259	0	0.0003	0.247
GSE29617_CTRL_VS_DAY3_TIV_FLU_VACCINE_PBMC_2008_DN	0.182	2.7248	0	0.0003	0.249
ENK_UV_RESPONSE_KERATINOCYTE_UP	0.1084	2.7228	0	0.0003	0.251
GSE42021_TREG_PLN_VS_CD24HI_TREG_THYMUS_DN	0.1716	2.7227	0	0.0003	0.251
GSE17974_0.5H_VS_72H_IL4_AND_ANTI_IL12_ACT_CD4_TCELL_DN	0.1877	2.7222	0	0.0003	0.251
GO_PURINE_CONTAINING_COMPOUND_BIOSYNTHETIC_PROCESS	0.2068	2.7203	0	0.0003	0.253
GSE18791_CTRL_VS_NEWCASTLE_VIRUS_DC_6H_UP	0.1822	2.7203	0	0.0003	0.253
GSE15930_NAIVE_VS_24H_IN_VITRO_STIM_IL12_CD8_TCELL_DN	0.1735	2.7202	0	0.0003	0.253
BENPORATH_MYC_MAX_TARGETS	0.0943	2.7195	0	0.0003	0.253
GO_MRNA_METABOLIC_PROCESS	0.1028	2.7192	0	0.0003	0.254
GSE16385_IFNG_TNF_VS_IL4_STIM_MACROPHAGE_ROSIGLITAZONE_TREATED_DN	0.1766	2.7162	0	0.0003	0.257
CHIANG_LIVER_CANCER_SUBCLASS_POLYSOMY7_UP	0.2772	2.7154	0	0.0003	0.257
GSE17721_0.5H_VS_8H_GARDIQUIMOD_BMDC_UP	0.1758	2.7152	0	0.0003	0.257
KEGG_STEROID_BIOSYNTHESIS	0.5664	2.7148	0	0.0003	0.257
GSE2770_TGFB_AND_IL4_VS_TGFB_AND_IL12_TREATED_ACT_CD4_TCELL_48H_UP	0.1811	2.7107	0	0.0003	0.265
REACTOME_SYNTHESIS_OF_BILE_ACIDS_AND_BILE_SALTS_VIA_24_HYDROXYCHOLESTEROL	0.7381	2.7091	0	0.0003	0.266
GO_HEME_BIOSYNTHETIC_PROCESS	0.5095	2.7057	0	0.0003	0.268
GSE29617_CTRL_VS_TIV_FLU_VACCINE_PBMC_2008_DN	0.178	2.6992	0	0.0003	0.275
GSE18281_SUBCAPSULAR_CORTICAL_REGION_VS_WHOLE_CORTEX_THYMUS_UP	0.168	2.699	0	0.0003	0.275
GSE20727_CTRL_VS_ROS_INHIBITOR_TREATED_DC_UP	0.1737	2.6962	0	0.0003	0.279
GSE19923_WT_VS_HEB_AND_E2A_KO_DP_THYMOCYTE_UP	0.1713	2.6953	0	0.0003	0.28
REACTOME_SYNTHESIS_OF_BILE_ACIDS_AND_BILE_SALTS	0.5272	2.6951	0.002	0.0003	0.281
GO_PURINE_NUCLEOSIDE_MONOPHOSPHATE_BIOSYNTHETIC_PROCESS	0.2993	2.6927	0	0.0003	0.285
MORF_ANP32B	0.176	2.6862	0	0.0003	0.301
MORF_DAP	0.2748	2.6816	0	0.0004	0.312
GO_UNFOLDED_PROTEIN_BINDING	0.2519	2.6791	0	0.0004	0.317
REACTOME_APC_C_CDH1_MEDIATED_DEGRADATION_OF_CDC20_AND_OTHER_APC_C_CDH1_TARGETED_PROTEINS_IN_LATE_MITOSIS_EARLY_G1	0.2898	2.6785	0.002	0.0004	0.318
KEGG_TERPENOID_BACKBONE_BIOSYNTHESIS	0.5727	2.6765	0	0.0004	0.323
GSE2770_IL12_ACT_VS_ACT_CD4_TCELL_6H_UP	0.1811	2.6764	0	0.0004	0.323
GO_MITOCHONDRIAL_RNA_METABOLIC_PROCESS	0.4658	2.6761	0	0.0004	0.323
MORF_EIF3S6	0.214	2.6591	0	0.0004	0.363
GO_PROTEIN_TARGETING	0.122	2.658	0	0.0004	0.367
GSE37301_MULTIPOTENT_PROGENITOR_VS_RAG2_KO_NK_CELL_UP	0.1684	2.6566	0	0.0004	0.368
GSE17721_LPS_VS_PAM3CSK4_1H_BMDC_UP	0.174	2.6554	0	0.0004	0.368
GSE17721_0.5H_VS_8H_PAM3CSK4_BMDC_UP	0.1694	2.6539	0	0.0004	0.371
GO_PLASMA_LIPOPROTEIN_PARTICLE_CLEARANCE	0.4809	2.6525	0	0.0004	0.372
GO_VERY_LONG_CHAIN_FATTY_ACID_METABOLIC_PROCESS	0.4691	2.6521	0	0.0004	0.372
GSE17721_POLYIC_VS_PAM3CSK4_8H_BMDC_DN	0.1702	2.6501	0	0.0004	0.374
GO_NUCLEOID	0.3587	2.6487	0	0.0004	0.375
GO_HIGH_DENSITY_LIPOPROTEIN_PARTICLE_REMODELING	0.5933	2.6477	0	0.0004	0.378
GO_CELLULAR_PROTEIN_COMPLEX_ASSEMBLY	0.1349	2.6465	0	0.0004	0.379
GSE41867_NAIVE_VS_DAY8_LCMV_EFFECTOR_CD8_TCELL_UP	0.1752	2.6453	0	0.0004	0.379
GO_PROTON_TRANSPORTING_ATP_SYNTHASE_ACTIVITY_ROTATIONAL_MECHANISM	0.7096	2.6432	0	0.0004	0.382
REACTOME_CYCLIN_E_ASSOCIATED_EVENTS_DURING_G1_S_TRANSITION_	0.2871	2.6399	0	0.0005	0.395
GSE28737_FOLLICULAR_VS_MARGINAL_ZONE_BCELL_UP	0.1721	2.6361	0.002	0.0005	0.406
GO_ACID_THIOL_LIGASE_ACTIVITY	0.5098	2.6335	0	0.0005	0.411
GSE43863_NAIVE_VS_LY6C_LOW_CXCR5NEG_CD4_EFF_TCELL_D6_LCMV_DN	0.1766	2.6333	0	0.0005	0.413
REACTOME_ACTIVATION_OF_THE_MRNA_UPON_BINDING_OF_THE_CAP_BINDING_COMPLEX_AND_EIFS_AND_SUBSEQUENT_BINDING_TO_43S	0.3078	2.6333	0	0.0005	0.412
GO_CILIUM_MOVEMENT	0.4105	2.6313	0	0.0005	0.417
WAKABAYASHI_ADIPOGENESIS_PPARG_RXRA_BOUND_WITH_H4K20ME1_MARK	0.1979	2.6278	0	0.0005	0.426
GO_DICARBOXYLIC_ACID_CATABOLIC_PROCESS	0.5915	2.6268	0	0.0005	0.43
GO_CRISTAE_FORMATION	0.6679	2.6263	0	0.0005	0.434
GO_FATTY_ACID_BETA_OXIDATION_USING_ACYL_COA_DEHYDROGENASE	0.5179	2.6263	0	0.0005	0.434
LOPEZ_MBD_TARGETS	0.0802	2.6254	0	0.0005	0.436
GSE22443_IL2_VS_IL12_TREATED_ACT_CD8_TCELL_UP	0.1782	2.6234	0	0.0005	0.445
GO_ERYTHROSE_4_PHOSPHATE_PHOSPHOENOLPYRUVATE_FAMILY_AMINO_ACID_METABOLIC_PROCESS	0.6746	2.6221	0	0.0005	0.448
GO_TRYPTOPHAN_METABOLIC_PROCESS	0.6525	2.6206	0	0.0005	0.453
GSE17721_LPS_VS_POLYIC_4H_BMDC_DN	0.1651	2.6203	0	0.0005	0.455
LANDIS_ERBB2_BREAST_PRENEOPLASTIC_DN	0.3067	2.6181	0	0.0005	0.46
LUCAS_HNF4A_TARGETS_UP	0.2908	2.6181	0	0.0005	0.46
RUAN_RESPONSE_TO_TNF_TROGLITAZONE_DN	0.3492	2.6167	0	0.0005	0.463
BIOCARTA_EXTRINSIC_PATHWAY	0.5895	2.6137	0	0.0005	0.468
GSE5679_PPARG_LIGAND_ROSIGLITAZONE_VS_RARA_AGONIST_AM580_TREATED_DC_UP	0.1684	2.613	0	0.0005	0.47
REACTOME_ANTIGEN_PROCESSING_UBIQUITINATION_PROTEASOME_DEGRADATION	0.1664	2.6116	0	0.0006	0.475
GSE22886_NAIVE_BCELL_VS_BM_PLASMA_CELL_DN	0.1638	2.6113	0	0.0006	0.476
GO_TRIGLYCERIDE_RICH_LIPOPROTEIN_PARTICLE	0.519	2.6094	0	0.0006	0.482
PECE_MAMMARY_STEM_CELL_UP	0.202	2.6091	0	0.0006	0.482
REACTOME_TRYPTOPHAN_CATABOLISM	0.703	2.609	0	0.0006	0.482
GSE16266_CTRL_VS_HEATSHOCK_AND_LPS_STIM_MEF_DN	0.1667	2.6068	0	0.0006	0.488
GSE22935_UNSTIM_VS_12H_MBOVIS_BCG_STIM_MACROPHAGE_UP	0.1659	2.6058	0	0.0006	0.491
CHNG_MULTIPLE_MYELOMA_HYPERPLOID_UP	0.3218	2.6044	0	0.0006	0.492
GNF2_DAP3	0.2192	2.6023	0	0.0006	0.497
GO_NUCLEOSIDE_BISPHOSPHATE_METABOLIC_PROCESS	0.3865	2.6014	0	0.0006	0.498
GO_INTRINSIC_COMPONENT_OF_PEROXISOMAL_MEMBRANE	0.5736	2.5997	0	0.0006	0.501
GO_BLOOD_COAGULATION_FIBRIN_CLOT_FORMATION	0.425	2.5982	0.0018	0.0006	0.507
GSE17974_IL4_AND_ANTI_IL12_VS_UNTREATED_0.5H_ACT_CD4_TCELL_UP	0.1922	2.5981	0	0.0006	0.507
GO_PROTEIN_COMPLEX_SUBUNIT_ORGANIZATION	0.0635	2.5968	0	0.0006	0.511
GO_REGULATION_OF_CHOLESTEROL_HOMEOSTASIS	0.651	2.5964	0	0.0006	0.512
GO_RIBONUCLEOPROTEIN_COMPLEX_SUBUNIT_ORGANIZATION	0.169	2.5963	0	0.0006	0.513
GSE15930_NAIVE_VS_48H_IN_VITRO_STIM_IL12_CD8_TCELL_DN	0.17	2.5953	0	0.0006	0.513
GO_NUCLEOTIDE_EXCISION_REPAIR_DNA_DAMAGE_RECOGNITION	0.4481	2.5949	0	0.0006	0.514
MORF_PHB	0.2014	2.5925	0	0.0006	0.519
GO_CELLULAR_HORMONE_METABOLIC_PROCESS	0.2427	2.5924	0	0.0006	0.519
GO_POSITIVE_REGULATION_OF_TRIGLYCERIDE_BIOSYNTHETIC_PROCESS	0.6166	2.5896	0	0.0006	0.525
CHIANG_LIVER_CANCER_SUBCLASS_UNANNOTATED_DN	0.1671	2.5887	0	0.0006	0.526
BIOCARTA_INTRINSIC_PATHWAY	0.4451	2.5879	0	0.0006	0.529
REACTOME_APC_C_CDC20_MEDIATED_DEGRADATION_OF_MITOTIC_PROTEINS	0.2784	2.5852	0	0.0007	0.535
GO_ALCOHOL_BIOSYNTHETIC_PROCESS	0.2194	2.5827	0	0.0007	0.545
REACTOME_LIPOPROTEIN_METABOLISM	0.4107	2.5789	0	0.0007	0.555
GO_AMINO_ACID_ACTIVATION	0.3115	2.5788	0	0.0007	0.555
GO_ACYL_COA_DEHYDROGENASE_ACTIVITY	0.5141	2.5753	0	0.0007	0.566
GO_SIGNAL_PEPTIDE_PROCESSING	0.462	2.5747	0	0.0007	0.567
GO_NEGATIVE_REGULATION_OF_COAGULATION	0.3206	2.5745	0	0.0007	0.567
GO_ORGANIC_ANION_TRANSPORT	0.1228	2.5742	0	0.0007	0.568
GSE22935_UNSTIM_VS_12H_MBOVIS_BCG_STIM_MACROPHAGE_DN	0.1592	2.5728	0	0.0007	0.568
BUYTAERT_PHOTODYNAMIC_THERAPY_STRESS_DN	0.0958	2.5724	0	0.0007	0.568
GO_RIBOSOMAL_LARGE_SUBUNIT_ASSEMBLY	0.4623	2.5722	0	0.0007	0.568
GO_BILE_ACID_BIOSYNTHETIC_PROCESS	0.486	2.572	0	0.0007	0.569
GO_SHORT_CHAIN_FATTY_ACID_METABOLIC_PROCESS	0.598	2.5712	0	0.0007	0.573
GO_REGULATION_OF_CHOLESTEROL_METABOLIC_PROCESS	0.461	2.5706	0	0.0007	0.574
GO_REGULATION_OF_TRIGLYCERIDE_BIOSYNTHETIC_PROCESS	0.5238	2.5667	0.002	0.0007	0.587
GO_PYRIDINE_NUCLEOTIDE_BIOSYNTHETIC_PROCESS	0.5681	2.5639	0	0.0007	0.599
GO_PROTEIN_HOMOTETRAMERIZATION	0.2912	2.561	0	0.0008	0.608
GO_PROTEIN_MATURATION	0.143	2.5598	0	0.0008	0.613
GO_PROTEIN_ACTIVATION_CASCADE	0.2596	2.5592	0	0.0008	0.614
GO_PYRIMIDINE_CONTAINING_COMPOUND_METABOLIC_PROCESS	0.2667	2.5578	0	0.0008	0.618
GSE22432_PDC_VS_TGFB1_TREATEDCOMMON_DC_PROGENITOR_UP	0.1673	2.5576	0	0.0008	0.618
GO_POSITIVE_REGULATION_OF_LIGASE_ACTIVITY	0.22	2.5568	0	0.0008	0.619
TIEN_INTESTINE_PROBIOTICS_24HR_UP	0.0985	2.5568	0	0.0008	0.62
GO_GTP_METABOLIC_PROCESS	0.4651	2.5558	0	0.0008	0.622
GSE2770_UNTREATED_VS_IL4_TREATED_ACT_CD4_TCELL_2H_DN	0.1631	2.5554	0	0.0008	0.622
MODULE_273	0.3018	2.5551	0.0021	0.0008	0.622
GSE38681_WT_VS_LYL1_KO_LYMPHOID_PRIMED_MULTIPOTENT_PROGENITOR_UP	0.1652	2.5545	0	0.0008	0.623
REACTOME_FORMATION_OF_FIBRIN_CLOT_CLOTTING_CASCADE	0.3812	2.5544	0	0.0008	0.623
GSE18893_TCONV_VS_TREG_24H_TNF_STIM_UP	0.1691	2.5536	0	0.0008	0.625
GO_REGULATION_OF_TRIGLYCERIDE_METABOLIC_PROCESS	0.3716	2.5531	0	0.0008	0.626
MORF_CTBP1	0.171	2.552	0	0.0008	0.631
MODULE_8	0.1112	2.5458	0	0.0008	0.647
GO_LIPID_LOCALIZATION	0.1449	2.5444	0	0.0008	0.652
YAO_TEMPORAL_RESPONSE_TO_PROGESTERONE_CLUSTER_12	0.25	2.5369	0	0.0009	0.684
GSE31082_DN_VS_CD4_SP_THYMOCYTE_UP	0.1642	2.5356	0	0.0009	0.691
GSE17974_0H_VS_12H_IN_VITRO_ACT_CD4_TCELL_DN	0.1634	2.5354	0	0.0009	0.691
LEE_LIVER_CANCER_MYC_DN	0.2893	2.5322	0	0.0009	0.696
GSE2770_TGFB_AND_IL4_VS_IL12_TREATED_ACT_CD4_TCELL_6H_DN	0.1621	2.5293	0	0.0009	0.706
REACTOME_ACTIVATION_OF_NF_KAPPAB_IN_B_CELLS	0.2825	2.5271	0	0.001	0.714
GO_CHYLOMICRON	0.5823	2.5265	0	0.001	0.716
GO_MACROMOLECULAR_COMPLEX_REMODELING	0.4506	2.5248	0	0.001	0.72
GSE22103_UNSTIM_VS_LPS_STIM_NEUTROPHIL_DN	0.1649	2.5216	0	0.001	0.732
GSE14769_UNSTIM_VS_240MIN_LPS_BMDM_UP	0.1591	2.5208	0	0.001	0.735
GO_NEGATIVE_REGULATION_OF_WOUND_HEALING	0.2845	2.52	0	0.001	0.739
GO_FIBRINOLYSIS	0.4667	2.5147	0	0.0011	0.749
REACTOME_ANTIGEN_PROCESSING_CROSS_PRESENTATION	0.2566	2.5114	0	0.0011	0.759
GSE9601_NFKB_INHIBITOR_VS_PI3K_INHIBITOR_TREATED_HCMV_INF_MONOCYTE_UP	0.1581	2.5078	0	0.0011	0.764
GSE15330_MEGAKARYOCYTE_ERYTHROID_VS_GRANULOCYTE_MONOCYTE_PROGENITOR_IKAROS_KO_UP	0.1606	2.5076	0	0.0011	0.764
GSE15735_CTRL_VS_HDAC_INHIBITOR_TREATED_CD4_TCELL_12H_UP	0.1697	2.5054	0	0.0011	0.774
GO_REGULATION_OF_FIBRINOLYSIS	0.582	2.4973	0	0.0012	0.794
GO_BILE_ACID_AND_BILE_SALT_TRANSPORT	0.4313	2.4964	0	0.0012	0.796
GO_INTRINSIC_COMPONENT_OF_MITOCHONDRIAL_MEMBRANE	0.3313	2.4947	0	0.0012	0.8
ACCTGTTG_UNKNOWN	0.1108	2.4929	0	0.0012	0.804
GSE2706_2H_VS_8H_R848_AND_LPS_STIM_DC_UP	0.1656	2.4923	0	0.0012	0.806
GO_NUCLEOTIDE_EXCISION_REPAIR	0.2135	2.4909	0	0.0012	0.809
GO_DICARBOXYLIC_ACID_BIOSYNTHETIC_PROCESS	0.6017	2.4895	0	0.0013	0.81
KEGG_PANTOTHENATE_AND_COA_BIOSYNTHESIS	0.5247	2.4873	0	0.0013	0.811
GSE14769_40MIN_VS_360MIN_LPS_BMDM_UP	0.1586	2.4851	0	0.0013	0.814
GO_PYRIDINE_CONTAINING_COMPOUND_BIOSYNTHETIC_PROCESS	0.4809	2.4801	0	0.0013	0.824
GSE12845_IGD_NEG_BLOOD_VS_NAIVE_TONSIL_BCELL_UP	0.1636	2.4798	0.0019	0.0013	0.824
GO_ARGININE_METABOLIC_PROCESS	0.5074	2.4792	0	0.0014	0.825
GO_REVERSE_CHOLESTEROL_TRANSPORT	0.513	2.4791	0	0.0014	0.825
MODULE_131	0.3862	2.4788	0.002	0.0014	0.827
REACTOME_NUCLEAR_RECEPTOR_TRANSCRIPTION_PATHWAY	0.3114	2.4765	0	0.0014	0.834
MORF_FBL	0.187	2.4762	0	0.0014	0.836
GO_PTERIDINE_CONTAINING_COMPOUND_BIOSYNTHETIC_PROCESS	0.524	2.476	0	0.0014	0.837
ZHANG_RESPONSE_TO_CANTHARIDIN_DN	0.2571	2.4743	0	0.0014	0.843
GO_STEROID_DEHYDROGENASE_ACTIVITY	0.431	2.4742	0	0.0014	0.843
GSE14308_TH1_VS_NAIVE_CD4_TCELL_UP	0.1618	2.474	0	0.0014	0.843
GO_SERINE_FAMILY_AMINO_ACID_BIOSYNTHETIC_PROCESS	0.5915	2.4729	0.0019	0.0014	0.847
GSE19888_CTRL_VS_A3R_INHIBITOR_TREATED_MAST_CELL_UP	0.1609	2.4726	0	0.0014	0.848
GO_CYTOPLASMIC_TRANSLATION	0.3509	2.469	0	0.0014	0.854
REACTOME_ASSEMBLY_OF_THE_PRE_REPLICATIVE_COMPLEX	0.2675	2.4676	0	0.0015	0.856
GSE17974_2H_VS_72H_UNTREATED_IN_VITRO_CD4_TCELL_DN	0.1582	2.4666	0	0.0015	0.857
REACTOME_SULFUR_AMINO_ACID_METABOLISM	0.4466	2.4657	0	0.0015	0.859
GSE5589_LPS_AND_IL10_VS_LPS_AND_IL6_STIM_IL6_KO_MACROPHAGE_45MIN_DN	0.1568	2.4639	0	0.0015	0.86
GSE44649_NAIVE_VS_ACTIVATED_CD8_TCELL_UP	0.1561	2.4556	0	0.0016	0.882
GO_KETONE_BODY_METABOLIC_PROCESS	0.6294	2.4555	0	0.0016	0.882
GO_OXIDOREDUCTASE_ACTIVITY_ACTING_ON_THE_ALDEHYDE_OR_OXO_GROUP_OF_DONORS	0.3123	2.4535	0	0.0016	0.886
GSE17721_POLYIC_VS_PAM3CSK4_12H_BMDC_DN	0.1524	2.4519	0	0.0016	0.888
CHICAS_RB1_TARGETS_LOW_SERUM	0.2445	2.4514	0	0.0016	0.889
GO_RETINOL_METABOLIC_PROCESS	0.4178	2.4504	0	0.0016	0.891
GSE6092_CTRL_VS_BORRELIA_BIRGDOFERI_INF_ENDOTHELIAL_CELL_UP	0.1762	2.4459	0	0.0017	0.899
GO_SENSORY_PERCEPTION	0.101	2.4415	0	0.0017	0.903
GSE22886_IGG_IGA_MEMORY_BCELL_VS_BM_PLASMA_CELL_DN	0.1585	2.4401	0	0.0017	0.904
GSE14000_TRANSLATED_RNA_VS_MRNA_4H_LPS_DC_DN	0.1788	2.4383	0	0.0018	0.907
GO_SULFUR_COMPOUND_BINDING	0.1462	2.4381	0	0.0018	0.908
GSE41176_WT_VS_TAK1_KO_ANTI_IGM_STIM_BCELL_3H_UP	0.164	2.4372	0	0.0018	0.911
GCM_NPM1	0.2056	2.4345	0	0.0018	0.917
GO_PROTEIN_DISULFIDE_OXIDOREDUCTASE_ACTIVITY	0.456	2.4341	0	0.0018	0.92
GSE21670_UNTREATED_VS_TGFB_IL6_TREATED_CD4_TCELL_DN	0.1741	2.4313	0	0.0019	0.922
GSE16386_IL4_VS_IL4_AND_ROSIGLITAZONE_STIM_MACROPHAGE_6H_UP	0.1563	2.4308	0	0.0019	0.923
GO_REGULATION_OF_HUMORAL_IMMUNE_RESPONSE	0.3176	2.4292	0	0.0019	0.928
GO_HORMONE_BINDING	0.2797	2.4291	0	0.0019	0.929
GSE32533_WT_VS_MIR17_OVEREXPRESS_ACT_CD4_TCELL_DN	0.1542	2.4276	0	0.0019	0.931
GO_OXIDOREDUCTASE_ACTIVITY_ACTING_ON_THE_CH_NH_GROUP_OF_DONORS	0.4126	2.4269	0	0.0019	0.933
REACTOME_GLUCONEOGENESIS	0.3614	2.4266	0	0.0019	0.934
GSE9650_EFFECTOR_VS_EXHAUSTED_CD8_TCELL_UP	0.1606	2.4249	0	0.0019	0.936
MORF_RAD23A	0.1159	2.4248	0	0.0019	0.936
GO_REGULATION_OF_PROTEIN_MATURATION	0.2458	2.424	0	0.0019	0.936
GSE13522_CTRL_VS_T_CRUZI_Y_STRAIN_INF_SKIN_IFNG_KO_UP	0.1735	2.424	0	0.0019	0.936
GSE17721_CTRL_VS_PAM3CSK4_12H_BMDC_UP	0.152	2.4191	0	0.002	0.947
GSE21927_SPLEEN_C57BL6_VS_EL4_TUMOR_BALBC_MONOCYTES_DN	0.1528	2.419	0	0.002	0.947
GO_PROTON_TRANSPORTING_TWO_SECTOR_ATPASE_COMPLEX	0.302	2.4186	0	0.002	0.947
GNF2_UBE2I	0.3314	2.4155	0.0021	0.002	0.947
GSE16385_MONOCYTE_VS_12H_IL4_TREATED_MACROPHAGE_DN	0.1538	2.4145	0	0.0021	0.947
MODULE_29	0.4315	2.4137	0	0.0021	0.949
PELLICCIOTTA_HDAC_IN_ANTIGEN_PRESENTATION_DN	0.3135	2.413	0	0.0021	0.95
GO_SULFUR_AMINO_ACID_METABOLIC_PROCESS	0.3368	2.4125	0.002	0.0021	0.95
GSE36826_NORMAL_VS_STAPH_AUREUS_INF_SKIN_DN	0.154	2.4105	0	0.0021	0.95
IVANOVA_HEMATOPOIESIS_EARLY_PROGENITOR	0.0969	2.4097	0	0.0021	0.952
GSE18893_CTRL_VS_TNF_TREATED_TCONV_2H_DN	0.1569	2.4088	0	0.0021	0.953
GSE17721_12H_VS_24H_CPG_BMDC_DN	0.1532	2.4083	0	0.0021	0.953
GO_PIGMENT_METABOLIC_PROCESS	0.2761	2.4048	0	0.0022	0.957
REACTOME_CHYLOMICRON_MEDIATED_LIPID_TRANSPORT	0.5016	2.4032	0	0.0022	0.961
GO_RNA_CATABOLIC_PROCESS	0.1476	2.3987	0	0.0023	0.963
KEGG_HISTIDINE_METABOLISM	0.3943	2.3985	0	0.0023	0.963
GO_LIPOPROTEIN_PARTICLE_RECEPTOR_BINDING	0.4333	2.3982	0	0.0023	0.963
GSE14908_RESTING_VS_HDM_STIM_CD4_TCELL_ATOPIC_PATIENT_UP	0.1577	2.3973	0	0.0023	0.963
GO_ORGANIC_ACID_TRANSPORT	0.1382	2.3937	0	0.0024	0.963
GO_ACYLGLYCEROL_HOMEOSTASIS	0.3911	2.3928	0.002	0.0024	0.963
GSE36527_CD62L_HIGH_VS_CD62L_LOW_TREG_CD69_NEG_KLRG1_NEG_DN	0.1587	2.3915	0	0.0024	0.966
GO_HORMONE_METABOLIC_PROCESS	0.1781	2.3895	0	0.0024	0.966
REACTOME_GAMMA_CARBOXYLATION_TRANSPORT_AND_AMINO_TERMINAL_CLEAVAGE_OF_PROTEINS	0.6435	2.3882	0	0.0024	0.969
GNF2_SPTB	0.2462	2.3847	0.002	0.0025	0.97
ICHIBA_GRAFT_VERSUS_HOST_DISEASE_D7_DN	0.3463	2.3845	0	0.0025	0.97
GSE7509_UNSTIM_VS_TNFA_IL1B_IL6_PGE_STIM_DC_UP	0.157	2.3815	0.0058	0.0026	0.972
KEGG_BETA_ALANINE_METABOLISM	0.4582	2.3813	0	0.0026	0.972
GSE17721_CTRL_VS_CPG_4H_BMDC_UP	0.1469	2.3795	0	0.0026	0.974
HSIAO_HOUSEKEEPING_GENES	0.1101	2.3785	0	0.0026	0.974
GO_ANAPHASE_PROMOTING_COMPLEX_DEPENDENT_CATABOLIC_PROCESS	0.2326	2.3783	0	0.0026	0.974
GO_BENZENE_CONTAINING_COMPOUND_METABOLIC_PROCESS	0.4392	2.3778	0.0021	0.0026	0.974
YOSHIMURA_MAPK8_TARGETS_UP	0.0644	2.3772	0	0.0026	0.974
GSE18893_TCONV_VS_TREG_24H_TNF_STIM_DN	0.1573	2.3743	0	0.0027	0.975
GO_PIGMENT_BIOSYNTHETIC_PROCESS	0.3108	2.3739	0	0.0027	0.975
MODULE_388	0.4927	2.3738	0	0.0027	0.975
EIF4E_UP	0.2289	2.3717	0	0.0027	0.978
GO_PYRIMIDINE_NUCLEOSIDE_TRIPHOSPHATE_METABOLIC_PROCESS	0.445	2.3686	0.002	0.0028	0.979
GO_NUCLEAR_OUTER_MEMBRANE_ENDOPLASMIC_RETICULUM_MEMBRANE_NETWORK	0.0723	2.3662	0	0.0028	0.981
GSE20198_UNTREATED_VS_IFNA_TREATED_ACT_CD4_TCELL_DN	0.1546	2.3662	0	0.0028	0.981
GO_UTP_METABOLIC_PROCESS	0.608	2.366	0.0019	0.0028	0.981
WELCH_GATA1_TARGETS	0.4456	2.3643	0	0.0028	0.981
GO_PYRIMIDINE_NUCLEOSIDE_BIOSYNTHETIC_PROCESS	0.3749	2.3595	0	0.0029	0.985
GO_NADP_BINDING	0.3167	2.3586	0	0.0029	0.985
GSE17721_CTRL_VS_GARDIQUIMOD_0.5H_BMDC_DN	0.1549	2.3582	0	0.003	0.986
WAMUNYOKOLI_OVARIAN_CANCER_LMP_UP	0.1327	2.3563	0	0.003	0.986
CAIRO_HEPATOBLASTOMA_CLASSES_DN	0.1451	2.3548	0	0.003	0.987
REACTOME_LIPID_DIGESTION_MOBILIZATION_AND_TRANSPORT	0.3077	2.3538	0.002	0.003	0.988
COUP_DR1_Q6	0.1363	2.3525	0.002	0.003	0.988
GSE17974_CTRL_VS_ACT_IL4_AND_ANTI_IL12_48H_CD4_TCELL_DN	0.151	2.3514	0	0.0031	0.988
GO_CYTOCHROME_COMPLEX_ASSEMBLY	0.4988	2.3512	0	0.0031	0.989
GO_REGULATION_OF_LIGASE_ACTIVITY	0.188	2.3512	0	0.0031	0.989
REACTOME_DNA_REPAIR	0.1997	2.3477	0	0.0031	0.99
GO_REGULATION_OF_MITOCHONDRIAL_TRANSLATION	0.7854	2.3474	0	0.0031	0.99
GO_TETRAPYRROLE_BINDING	0.205	2.3465	0	0.0032	0.99
GSE17721_LPS_VS_CPG_1H_BMDC_UP	0.1483	2.3439	0	0.0032	0.99
GNF2_TPT1	0.3602	2.3434	0.0039	0.0032	0.99
GSE13522_CTRL_VS_T_CRUZI_Y_STRAIN_INF_SKIN_BALBC_MOUSE_UP	0.1815	2.3433	0	0.0032	0.99
GO_ISOPRENOID_BIOSYNTHETIC_PROCESS	0.4003	2.3399	0	0.0033	0.99
GSE29164_UNTREATED_VS_CD8_TCELL_TREATED_MELANOMA_DAY3_UP	0.1469	2.3394	0	0.0033	0.99
GNF2_ANK1	0.2462	2.3367	0	0.0034	0.99
GO_TETRAHYDROFOLATE_METABOLIC_PROCESS	0.4453	2.3367	0	0.0034	0.99
GSE14908_ATOPIC_VS_NONATOPIC_PATIENT_RESTING_CD4_TCELL_DN	0.1553	2.3362	0	0.0034	0.99
MORF_RAB1A	0.148	2.3353	0	0.0034	0.99
GSE10240_CTRL_VS_IL17_STIM_PRIMARY_BRONCHIAL_EPITHELIAL_CELLS_DN	0.1475	2.3349	0	0.0034	0.99
GSE17721_LPS_VS_PAM3CSK4_0.5H_BMDC_UP	0.1479	2.3333	0	0.0034	0.99
KEGG_PRIMARY_BILE_ACID_BIOSYNTHESIS	0.4937	2.3314	0.0019	0.0035	0.991
GSE45365_HEALTHY_VS_MCMV_INFECTION_CD8A_DC_IFNAR_KO_UP	0.1561	2.3307	0	0.0035	0.991
REACTOME_PEROXISOMAL_LIPID_METABOLISM	0.4372	2.3296	0.0019	0.0035	0.991
GSE22033_UNTREATED_VS_MRL24_TREATED_MEF_UP	0.1499	2.3282	0	0.0035	0.993
MODULE_440	0.4877	2.3268	0	0.0036	0.993
GO_RIBOSOMAL_LARGE_SUBUNIT_BIOGENESIS	0.3056	2.3264	0	0.0036	0.993
GO_NITROGEN_CYCLE_METABOLIC_PROCESS	0.5577	2.3231	0.002	0.0037	0.994
GSE2770_TGFB_AND_IL4_VS_IL12_TREATED_ACT_CD4_TCELL_48H_UP	0.1506	2.3213	0	0.0037	0.994
GO_COENZYME_A_METABOLIC_PROCESS	0.4574	2.3204	0	0.0037	0.994
GO_REGULATION_OF_LIPID_CATABOLIC_PROCESS	0.2738	2.315	0	0.0038	0.994
GO_ENDORIBONUCLEASE_ACTIVITY	0.2892	2.3148	0.002	0.0038	0.994
GSE7852_THYMUS_VS_FAT_TREG_UP	0.1485	2.3132	0	0.0039	0.995
GSE9006_TYPE_1_DIABETES_AT_DX_VS_4MONTH_POST_DX_PBMC_DN	0.1602	2.3085	0	0.004	0.997
HNF4_DR1_Q3	0.1317	2.3079	0	0.004	0.998
GNF2_MAP2K3	0.2379	2.3058	0.0038	0.0041	0.998
GO_ESTABLISHMENT_OF_PROTEIN_LOCALIZATION_TO_MEMBRANE	0.1295	2.3047	0	0.0041	0.998
GSE17721_CTRL_VS_GARDIQUIMOD_12H_BMDC_UP	0.1489	2.3028	0.002	0.0042	0.998
GSE22886_NAIVE_CD4_TCELL_VS_48H_ACT_TH1_DN	0.1464	2.3022	0	0.0042	0.998
GO_GLUTAMINE_FAMILY_AMINO_ACID_CATABOLIC_PROCESS	0.4232	2.3018	0	0.0042	0.998
GSE24671_BAKIMULC_VS_SENDAI_VIRUS_INFECTED_MOUSE_SPLENOCYTES_DN	0.1506	2.3001	0	0.0042	0.998
KEGG_PYRIMIDINE_METABOLISM	0.2062	2.2991	0.002	0.0043	0.998
GO_ENDOPLASMIC_RETICULUM_PART	0.0662	2.2976	0.002	0.0043	0.998
GO_NUCLEOTIDE_EXCISION_REPAIR_PREINCISION_COMPLEX_ASSEMBLY	0.364	2.2971	0.002	0.0043	0.998
GSE15139_GMCSF_TREATED_VS_UNTREATED_NEUTROPHILS_UP	0.1509	2.2971	0	0.0043	0.998
PENG_RAPAMYCIN_RESPONSE_DN	0.1323	2.297	0	0.0043	0.998
BRUINS_UVC_RESPONSE_LATE	0.0648	2.2963	0	0.0043	0.999
KEGG_FOLATE_BIOSYNTHESIS	0.6557	2.2918	0	0.0045	0.999
REACTOME_RECYCLING_OF_BILE_ACIDS_AND_SALTS	0.606	2.2916	0.0039	0.0044	0.999
PID_HNF3B_PATHWAY	0.2968	2.2908	0	0.0045	0.999
GSE14000_UNSTIM_VS_16H_LPS_DC_UP	0.1516	2.2907	0.0019	0.0045	0.999
BIOCARTA_NUCLEARRS_PATHWAY	0.5203	2.2904	0	0.0045	0.999
GSE1460_INTRATHYMIC_T_PROGENITOR_VS_CD4_THYMOCYTE_UP	0.1464	2.2904	0	0.0045	0.999
MODULE_116	0.3602	2.2881	0	0.0045	0.999
GO_FOLIC_ACID_CONTAINING_COMPOUND_METABOLIC_PROCESS	0.3659	2.2876	0.002	0.0045	0.999
GSE41867_MEMORY_VS_EXHAUSTED_CD8_TCELL_DAY30_LCMV_DN	0.149	2.2847	0	0.0046	0.999
MORF_USP5	0.2864	2.2825	0	0.0047	0.999
GSE5589_LPS_AND_IL10_VS_LPS_AND_IL6_STIM_MACROPHAGE_45MIN_UP	0.1485	2.2794	0	0.0048	0.999
GO_REGULATION_OF_GLUCOSE_METABOLIC_PROCESS	0.1971	2.2779	0.0042	0.0048	0.999
GSE17721_CTRL_VS_PAM3CSK4_1H_BMDC_UP	0.1464	2.2761	0.002	0.0049	0.999
GO_TRANSCRIPTION_FACTOR_ACTIVITY_DIRECT_LIGAND_REGULATED_SEQUENCE_SPECIFIC_DNA_BINDING	0.2959	2.2758	0	0.0049	0.999
GSE2197_CPG_DNA_VS_UNTREATED_IN_DC_DN	0.1465	2.2758	0.0043	0.0049	0.999
BIOCARTA_LECTIN_PATHWAY	0.5729	2.2747	0	0.0049	0.999
GO_ANION_HOMEOSTASIS	0.3137	2.2736	0.0021	0.0049	0.999
WAKABAYASHI_ADIPOGENESIS_PPARG_BOUND_8D	0.0815	2.2734	0	0.0049	0.999
GO_REGULATION_OF_CHOLESTEROL_BIOSYNTHETIC_PROCESS	0.5137	2.2733	0	0.0049	0.999
GO_FATTY_ACID_BIOSYNTHETIC_PROCESS	0.2009	2.2716	0	0.005	1
GO_OXIDOREDUCTASE_ACTIVITY_ACTING_ON_THE_ALDEHYDE_OR_OXO_GROUP_OF_DONORS_NAD_OR_NADP_AS_ACCEPTOR	0.3434	2.2705	0.002	0.005	1
RB_P107_DN.V1_DN	0.1763	2.2703	0	0.005	1
GSE20727_CTRL_VS_ROS_INH_AND_DNFB_ALLERGEN_TREATED_DC_UP	0.1493	2.2702	0.0021	0.005	1
GO_NEUTRAL_LIPID_METABOLIC_PROCESS	0.2153	2.2698	0	0.005	1
GO_PYRIMIDINE_NUCLEOSIDE_METABOLIC_PROCESS	0.3105	2.2694	0	0.005	1
GSE22589_HEALTHY_VS_HIV_AND_SIV_INFECTED_DC_UP	0.1444	2.2684	0	0.005	1
REACTOME_COMMON_PATHWAY	0.525	2.2683	0	0.005	1
GO_NAD_METABOLIC_PROCESS	0.2719	2.267	0	0.0051	1
GSE22886_NAIVE_BCELL_VS_BLOOD_PLASMA_CELL_DN	0.1478	2.2652	0.002	0.0051	1
GO_CATALYTIC_COMPLEX	0.0664	2.2623	0	0.0052	1
BIOCARTA_ETC_PATHWAY	0.5968	2.2606	0	0.0053	1
GSE15930_NAIVE_VS_48H_IN_VITRO_STIM_CD8_TCELL_DN	0.1426	2.2567	0.0062	0.0054	1
GO_PYRIMIDINE_NUCLEOTIDE_METABOLIC_PROCESS	0.2945	2.2553	0.002	0.0055	1
GO_PYRIMIDINE_CONTAINING_COMPOUND_BIOSYNTHETIC_PROCESS	0.3143	2.2539	0.0019	0.0055	1
KEGG_GLYOXYLATE_AND_DICARBOXYLATE_METABOLISM	0.4895	2.2528	0	0.0055	1
GO_ALDEHYDE_DEHYDROGENASE_NAD_ACTIVITY	0.4275	2.2523	0.0038	0.0056	1
GO_TRNA_SPECIFIC_RIBONUCLEASE_ACTIVITY	0.4663	2.2516	0	0.0056	1
WANG_CLASSIC_ADIPOGENIC_TARGETS_OF_PPARG	0.3704	2.2513	0.002	0.0056	1
GO_ALDEHYDE_CATABOLIC_PROCESS	0.5659	2.2508	0	0.0056	1
GRUETZMANN_PANCREATIC_CANCER_DN	0.1452	2.2499	0	0.0056	1
GO_ASPARTATE_FAMILY_AMINO_ACID_BIOSYNTHETIC_PROCESS	0.387	2.2471	0.004	0.0057	1
GO_AMINO_ACID_BINDING	0.2012	2.2467	0	0.0057	1
REACTOME_BIOLOGICAL_OXIDATIONS	0.196	2.2446	0	0.0058	1
LIU_LIVER_CANCER	0.3294	2.2443	0	0.0058	1
GO_NIK_NF_KAPPAB_SIGNALING	0.2162	2.2437	0.0021	0.0058	1
GSE29164_UNTREATED_VS_CD8_TCELL_AND_IL12_TREATED_MELANOMA_DAY7_DN	0.1447	2.2429	0.0059	0.0058	1
GO_CELLULAR_KETONE_METABOLIC_PROCESS	0.2659	2.2415	0.002	0.0059	1
GNF2_TAL1	0.2385	2.2396	0	0.006	1
REACTOME_PYRIMIDINE_METABOLISM	0.3924	2.2369	0	0.0061	1
GSE5589_UNSTIM_VS_45MIN_LPS_STIM_MACROPHAGE_DN	0.1429	2.2368	0	0.0061	1
GSE14308_INDUCED_VS_NATURAL_TREG_UP	0.1444	2.2366	0.0058	0.0061	1
GSE17721_CTRL_VS_GARDIQUIMOD_2H_BMDC_UP	0.1472	2.2365	0	0.0061	1
GSE17721_CTRL_VS_LPS_8H_BMDC_UP	0.1431	2.2351	0.0019	0.0061	1
GO_INTRINSIC_COMPONENT_OF_ENDOPLASMIC_RETICULUM_MEMBRANE	0.1859	2.231	0	0.0063	1
GO_NEGATIVE_REGULATION_OF_STEROL_TRANSPORT	0.5785	2.231	0	0.0063	1
GSE17721_CTRL_VS_LPS_6H_BMDC_UP	0.1437	2.2294	0.0059	0.0063	1
GSE34515_CD16_NEG_MONOCYTE_VS_DC_DN	0.1394	2.2284	0.004	0.0063	1
GO_STEROID_HORMONE_RECEPTOR_ACTIVITY	0.2567	2.2272	0	0.0064	1
REACTOME_COMPLEMENT_CASCADE	0.3703	2.2272	0.0021	0.0064	1
REACTOME_PYRIMIDINE_CATABOLISM	0.5487	2.2263	0	0.0064	1
MODULE_519	0.5119	2.2226	0.002	0.0066	1
DACOSTA_UV_RESPONSE_VIA_ERCC3_COMMON_UP	0.2347	2.2224	0.002	0.0065	1
GO_LIGASE_ACTIVITY_FORMING_CARBON_OXYGEN_BONDS	0.2817	2.2168	0	0.0068	1
IVANOVA_HEMATOPOIESIS_INTERMEDIATE_PROGENITOR	0.1619	2.2168	0.002	0.0068	1
GO_REGULATION_OF_LIPOPROTEIN_LIPASE_ACTIVITY	0.4807	2.2156	0.0041	0.0068	1
REACTOME_DOWNSTREAM_SIGNALING_EVENTS_OF_B_CELL_RECEPTOR_BCR	0.1984	2.2149	0.002	0.0069	1
GO_NEGATIVE_REGULATION_OF_MITOCHONDRION_ORGANIZATION	0.3291	2.2108	0	0.007	1
GO_PYRIMIDINE_RIBONUCLEOSIDE_TRIPHOSPHATE_METABOLIC_PROCESS	0.4938	2.2091	0	0.0071	1
GSE5542_IFNG_VS_IFNA_TREATED_EPITHELIAL_CELLS_24H_DN	0.147	2.2069	0.0021	0.0072	1
KHETCHOUMIAN_TRIM24_TARGETS_DN	0.6347	2.2054	0	0.0073	1
REACTOME_ABCA_TRANSPORTERS_IN_LIPID_HOMEOSTASIS	0.4482	2.2037	0.0021	0.0073	1
GO_NADPH_BINDING	0.5283	2.2028	0	0.0074	1
GSE36392_EOSINOPHIL_VS_MAC_IL25_TREATED_LUNG_DN	0.1448	2.2001	0.0019	0.0075	1
GO_ERAD_PATHWAY	0.2225	2.1984	0.0019	0.0076	1
GO_TRICARBOXYLIC_ACID_CYCLE_ENZYME_COMPLEX	0.5423	2.1956	0.0019	0.0077	1
GSE17721_CTRL_VS_PAM3CSK4_4H_BMDC_UP	0.1389	2.1955	0.0043	0.0077	1
NIKOLSKY_BREAST_CANCER_16P13_AMPLICON	0.1913	2.1952	0	0.0077	1
GO_OUTER_DYNEIN_ARM_ASSEMBLY	0.5653	2.1948	0.0021	0.0077	1
GSE3920_UNTREATED_VS_IFNG_TREATED_ENDOTHELIAL_CELL_DN	0.1468	2.1939	0	0.0078	1
GO_REGULATION_OF_OXIDATIVE_PHOSPHORYLATION	0.5007	2.1934	0.002	0.0078	1
GSE23308_WT_VS_MINERALCORTICOID_REC_KO_MACROPHAGE_CORTICOSTERONE_TREATED_UP	0.14	2.1922	0	0.0078	1
REACTOME_TRNA_AMINOACYLATION	0.2904	2.192	0.002	0.0078	1
GO_REGULATION_OF_PROTEIN_UBIQUITINATION_INVOLVED_IN_UBIQUITIN_DEPENDENT_PROTEIN_CATABOLIC_PROCESS	0.1924	2.1918	0	0.0078	1
GAZDA_DIAMOND_BLACKFAN_ANEMIA_MYELOID_DN	0.3343	2.191	0	0.0079	1
GSE28737_BCL6_HET_VS_BCL6_KO_FOLLICULAR_BCELL_DN	0.1393	2.1908	0	0.0079	1
GO_OXALOACETATE_METABOLIC_PROCESS	0.55	2.1883	0.002	0.008	1
KEGG_TYROSINE_METABOLISM	0.299	2.1875	0	0.008	1
GO_BLOOD_COAGULATION_INTRINSIC_PATHWAY	0.4204	2.1849	0	0.0082	1
GSE17721_PAM3CSK4_VS_CPG_8H_BMDC_UP	0.1416	2.1847	0.004	0.0082	1
GSE40666_WT_VS_STAT4_KO_CD8_TCELL_DN	0.1476	2.1842	0	0.0082	1
GSE17974_0H_VS_72H_IN_VITRO_ACT_CD4_TCELL_DN	0.1463	2.1833	0	0.0082	1
GSE17721_LPS_VS_CPG_2H_BMDC_DN	0.1442	2.1799	0	0.0084	1
GO_ENDORIBONUCLEASE_COMPLEX	0.4364	2.1791	0.002	0.0084	1
REACTOME_FORMATION_OF_INCISION_COMPLEX_IN_GG_NER	0.3984	2.1789	0.0039	0.0085	1
GRAESSMANN_APOPTOSIS_BY_DOXORUBICIN_UP	0.0609	2.1779	0.004	0.0085	1
GSE43863_TFH_VS_LY6C_INT_CXCR5POS_MEMORY_CD4_TCELL_DN	0.1463	2.1779	0	0.0085	1
GO_LOW_DENSITY_LIPOPROTEIN_PARTICLE	0.5053	2.1778	0	0.0085	1
TOOKER_GEMCITABINE_RESISTANCE_UP	0.2197	2.1766	0	0.0086	1
GSE3982_EOSINOPHIL_VS_TH1_DN	0.1427	2.1756	0.002	0.0086	1
GO_U4_U6_X_U5_TRI_SNRNP_COMPLEX	0.4035	2.1735	0.004	0.0087	1
GO_ANTIGEN_PROCESSING_AND_PRESENTATION_OF_EXOGENOUS_PEPTIDE_ANTIGEN_VIA_MHC_CLASS_I	0.2453	2.1731	0	0.0087	1
GSE360_L_DONOVANI_VS_T_GONDII_MAC_DN	0.1381	2.1725	0.0041	0.0088	1
GRAESSMANN_RESPONSE_TO_MC_AND_DOXORUBICIN_UP	0.0799	2.1713	0.002	0.0088	1
CAMP_UP.V1_UP	0.1426	2.1702	0.004	0.0089	1
GSE18791_CTRL_VS_NEWCASTLE_VIRUS_DC_14H_UP	0.1399	2.169	0.0041	0.0089	1
MORF_MBD4	0.2072	2.168	0.0041	0.009	1
KEGG_AMINOACYL_TRNA_BIOSYNTHESIS	0.2904	2.1668	0.0021	0.009	1
GO_SULFUR_COMPOUND_BIOSYNTHETIC_PROCESS	0.143	2.1663	0	0.009	1
GSE15930_NAIVE_VS_72H_IN_VITRO_STIM_TRICHOSTATINA_CD8_TCELL_DN	0.1359	2.166	0.002	0.0091	1
GO_AMINO_ACID_BETAINE_METABOLIC_PROCESS	0.434	2.1653	0.0039	0.0091	1
GSE15324_NAIVE_VS_ACTIVATED_ELF4_KO_CD8_TCELL_UP	0.1399	2.1644	0.0039	0.0091	1
GO_MOTILE_CILIUM	0.1957	2.1642	0	0.0091	1
GO_RESPIRATORY_CHAIN_COMPLEX_IV_ASSEMBLY	0.5654	2.1642	0.002	0.0091	1
GSE17721_12H_VS_24H_PAM3CSK4_BMDC_DN	0.141	2.1623	0.0039	0.0092	1
GSE14308_TH17_VS_NATURAL_TREG_UP	0.1354	2.1619	0.002	0.0092	1
GSE15930_NAIVE_VS_72H_IN_VITRO_STIM_CD8_TCELL_DN	0.1376	2.161	0.002	0.0093	1
MORF_DEAF1	0.2534	2.1608	0.002	0.0093	1
GO_SULFUR_AMINO_ACID_BIOSYNTHETIC_PROCESS	0.4371	2.1599	0.0062	0.0093	1
PIONTEK_PKD1_TARGETS_UP	0.3111	2.1591	0.002	0.0093	1
GSE5503_LIVER_DC_VS_PLN_DC_ACTIVATED_ALLOGENIC_TCELL_UP	0.1367	2.159	0.002	0.0093	1
GSE2770_UNTREATED_VS_TGFB_AND_IL4_TREATED_ACT_CD4_TCELL_2H_UP	0.1387	2.1583	0.002	0.0094	1
GSE32901_TH1_VS_TH17_ENRICHED_CD4_TCELL_DN	0.1611	2.1573	0.0059	0.0094	1
GO_INDOLALKYLAMINE_METABOLIC_PROCESS	0.4586	2.1572	0.002	0.0094	1
KEGG_SELENOAMINO_ACID_METABOLISM	0.3887	2.1522	0.004	0.0097	1
GO_CELLULAR_METABOLIC_COMPOUND_SALVAGE	0.3001	2.1512	0.0042	0.0098	1
GO_RNA_PHOSPHODIESTER_BOND_HYDROLYSIS_ENDONUCLEOLYTIC	0.2543	2.1504	0	0.0098	1
GO_ESTRADIOL_17_BETA_DEHYDROGENASE_ACTIVITY	0.5892	2.1492	0	0.0099	1
MODULE_530	0.4612	2.1473	0	0.01	1
GO_ANION_TRANSPORT	0.0891	2.1464	0	0.01	1
GSE22886_NEUTROPHIL_VS_DC_DN	0.138	2.1458	0.0021	0.0101	1
GO_REGULATION_OF_PLASMA_LIPOPROTEIN_PARTICLE_LEVELS	0.2794	2.1456	0.0021	0.01	1
GO_RIBONUCLEOPROTEIN_COMPLEX_DISASSEMBLY	0.5281	2.1453	0.0042	0.0101	1
GO_INTRINSIC_COMPONENT_OF_MITOCHONDRIAL_INNER_MEMBRANE	0.4679	2.1442	0.002	0.0101	1
GSE26669_CTRL_VS_COSTIM_BLOCK_MLR_CD8_TCELL_UP	0.1361	2.1431	0.0019	0.0102	1
GO_VITAMIN_TRANSPORT	0.3462	2.1426	0.002	0.0102	1
GSE24574_BCL6_LOW_TFH_VS_TCONV_CD4_TCELL_DN	0.135	2.1426	0.002	0.0102	1
GO_POSITIVE_REGULATION_OF_GLUCOSE_METABOLIC_PROCESS	0.3208	2.1416	0	0.0102	1
GSE42724_B1_BCELL_VS_PLASMABLAST_DN	0.1377	2.1406	0.002	0.0103	1
REACTOME_GLUCOSE_METABOLISM	0.2345	2.1383	0.004	0.0104	1
MODULE_414	0.473	2.1381	0.0038	0.0104	1
BOYAULT_LIVER_CANCER_SUBCLASS_G23_DN	0.5473	2.1375	0.002	0.0105	1
GO_FATTY_ACYL_COA_METABOLIC_PROCESS	0.2643	2.1337	0.0041	0.0107	1
GSE17721_0.5H_VS_4H_POLYIC_BMDC_UP	0.133	2.1333	0.0065	0.0107	1
GO_MONOSACCHARIDE_BIOSYNTHETIC_PROCESS	0.2463	2.1325	0.002	0.0108	1
MORF_RAD21	0.1486	2.1314	0.0021	0.0108	1
GSE32423_IL7_VS_IL4_MEMORY_CD8_TCELL_DN	0.1381	2.1306	0.002	0.0109	1
GSE360_L_MAJOR_VS_T_GONDII_MAC_DN	0.14	2.1303	0.002	0.0109	1
GO_NUCLEOTIDE_EXCISION_REPAIR_DNA_INCISION	0.2923	2.1288	0.004	0.011	1
GO_TRANSLATION_INITIATION_FACTOR_ACTIVITY	0.2619	2.1279	0.0055	0.011	1
GSE46606_IRF4HIGH_VS_IRF4MID_CD40L_IL2_IL5_DAY3_STIMULATED_BCELL_UP	0.1374	2.1279	0.002	0.0111	1
GO_STEROID_BINDING	0.1989	2.1268	0.0019	0.0111	1
GO_RIBOSOMAL_SMALL_SUBUNIT_BIOGENESIS	0.2547	2.1266	0.002	0.0111	1
GO_BIOTIN_METABOLIC_PROCESS	0.4796	2.1258	0.0038	0.0112	1
GSE17721_CTRL_VS_LPS_4H_BMDC_UP	0.1334	2.1251	0	0.0112	1
GSE17721_POLYIC_VS_PAM3CSK4_16H_BMDC_DN	0.1358	2.1242	0	0.0113	1
MODULE_219	0.3515	2.1234	0	0.0113	1
GSE17721_0.5H_VS_8H_LPS_BMDC_UP	0.1324	2.1206	0.004	0.0115	1
BIOCARTA_AMI_PATHWAY	0.4186	2.1202	0	0.0115	1
GO_RIBOSOMAL_SMALL_SUBUNIT_ASSEMBLY	0.4837	2.1194	0.002	0.0116	1
GSE29617_CTRL_VS_DAY7_TIV_FLU_VACCINE_PBMC_2008_DN	0.1487	2.1162	0.0039	0.0118	1
GO_NUCLEASE_ACTIVITY	0.1354	2.1153	0.002	0.0119	1
MODULE_295	0.4005	2.1146	0.0021	0.0119	1
GO_REGULATION_OF_PROTEIN_EXIT_FROM_ENDOPLASMIC_RETICULUM	0.4045	2.1142	0	0.0119	1
GSE10500_ARTHRITIC_SYNOVIAL_FLUID_VS_HEALTHY_MACROPHAGE_UP	0.1583	2.1141	0.0019	0.0119	1
GO_RESPONSE_TO_XENOBIOTIC_STIMULUS	0.2141	2.1139	0.002	0.0119	1
MODULE_227	0.5032	2.1133	0.002	0.0119	1
BLALOCK_ALZHEIMERS_DISEASE_DN	0.0566	2.1126	0.0058	0.012	1
MODULE_404	0.3472	2.1116	0.002	0.0121	1
GO_NUCLEOTIDE_EXCISION_REPAIR_PREINCISION_COMPLEX_STABILIZATION	0.3861	2.1115	0.0019	0.0121	1
GO_POSITIVE_REGULATION_OF_CELLULAR_AMINE_METABOLIC_PROCESS	0.4832	2.1106	0.0057	0.0121	1
REACTOME_ORC1_REMOVAL_FROM_CHROMATIN	0.2286	2.1099	0	0.0122	1
GSE19401_UNSTIM_VS_RETINOIC_ACID_STIM_FOLLICULAR_DC_UP	0.1346	2.1082	0.0043	0.0123	1
GSE43955_1H_VS_20H_ACT_CD4_TCELL_WITH_TGFB_IL6_UP	0.1365	2.1078	0.004	0.0123	1
GO_TRANSFERASE_ACTIVITY_TRANSFERRING_NITROGENOUS_GROUPS	0.4057	2.1069	0.0118	0.0124	1
BILANGES_RAPAMYCIN_SENSITIVE_VIA_TSC1_AND_TSC2	0.2093	2.1068	0	0.0124	1
GSE17721_POLYIC_VS_PAM3CSK4_0.5H_BMDC_UP	0.141	2.1064	0.0059	0.0124	1
GERHOLD_ADIPOGENESIS_UP	0.2575	2.1059	0.002	0.0124	1
GSE39820_CTRL_VS_TGFBETA3_IL6_IL23A_CD4_TCELL_DN	0.1358	2.1059	0.004	0.0124	1
GO_ISOMERASE_ACTIVITY	0.1584	2.1058	0.002	0.0124	1
GO_CELLULAR_MACROMOLECULAR_COMPLEX_ASSEMBLY	0.0754	2.1057	0	0.0124	1
RODWELL_AGING_KIDNEY_DN	0.1684	2.1056	0.002	0.0124	1
GSE2706_UNSTIM_VS_8H_LPS_DC_UP	0.1397	2.1025	0.0021	0.0126	1
GSE26351_UNSTIM_VS_BMP_PATHWAY_STIM_HEMATOPOIETIC_PROGENITORS_UP	0.1314	2.1022	0.002	0.0126	1
GO_SMN_SM_PROTEIN_COMPLEX	0.4312	2.1017	0.0079	0.0127	1
GO_FATTY_ACID_BETA_OXIDATION_USING_ACYL_COA_OXIDASE	0.4793	2.1016	0	0.0126	1
GSE22935_UNSTIM_VS_48H_MBOVIS_BCG_STIM_MYD88_KO_MACROPHAGE_DN	0.1408	2.0998	0.0021	0.0128	1
GO_VASODILATION	0.3462	2.0997	0.0084	0.0128	1
GSE17186_NAIVE_VS_CD21HIGH_TRANSITIONAL_BCELL_CORD_BLOOD_UP	0.1343	2.0981	0.0065	0.0129	1
GSE27786_CD8_TCELL_VS_NKTCELL_UP	0.1362	2.0969	0.0041	0.013	1
LI_ADIPOGENESIS_BY_ACTIVATED_PPARG	0.4254	2.0968	0.0092	0.013	1
GSE2770_IL12_VS_IL4_TREATED_ACT_CD4_TCELL_48H_UP	0.138	2.0961	0.0041	0.013	1
GO_ORGANIC_ACID_TRANSMEMBRANE_TRANSPORTER_ACTIVITY	0.159	2.096	0.0019	0.013	1
GSE34515_CD16_NEG_VS_POS_MONOCYTE_DN	0.1405	2.0958	0.0019	0.013	1
CHR9P13	0.2635	2.0951	0.004	0.0131	1
GSE13547_CTRL_VS_ANTI_IGM_STIM_BCELL_12H_DN	0.1462	2.0942	0.006	0.0131	1
GO_MRNA_PROCESSING	0.0946	2.0939	0.002	0.0132	1
REACTOME_METABOLISM_OF_PORPHYRINS	0.4786	2.0937	0.0041	0.0132	1
GO_CELLULAR_MODIFIED_AMINO_ACID_CATABOLIC_PROCESS	0.4704	2.092	0	0.0133	1
GSE21927_GMCSF_IL6_VS_GMCSF_GCSF_TREATED_BONE_MARROW_DN	0.1329	2.0908	0.0041	0.0134	1
MORF_XPC	0.2352	2.0904	0.004	0.0134	1
REACTOME_VITAMIN_B5_PANTOTHENATE_METABOLISM	0.5246	2.0886	0	0.0136	1
GSE17974_1H_VS_72H_UNTREATED_IN_VITRO_CD4_TCELL_DN	0.134	2.0884	0.0021	0.0136	1
CHARAFE_BREAST_CANCER_LUMINAL_VS_MESENCHYMAL_UP	0.0928	2.0881	0.0039	0.0136	1
MODULE_415	0.4792	2.0879	0.004	0.0136	1
GSE39864_WT_VS_GATA3_KO_TREG_DN	0.1336	2.0877	0.0079	0.0136	1
GSE17974_2.5H_VS_72H_IL4_AND_ANTI_IL12_ACT_CD4_TCELL_DN	0.139	2.0856	0.008	0.0138	1
GSE12845_IGD_NEG_BLOOD_VS_PRE_GC_TONSIL_BCELL_UP	0.1383	2.0808	0.0021	0.0142	1
GSE41867_NAIVE_VS_EFFECTOR_CD8_TCELL_DN	0.1341	2.0806	0.0058	0.0142	1
GSE20727_CTRL_VS_ROS_INH_AND_DNFB_ALLERGEN_TREATED_DC_DN	0.1354	2.0799	0.0039	0.0142	1
GSE3982_BASOPHIL_VS_TH2_DN	0.1336	2.0798	0.0039	0.0142	1
GO_DEOXYRIBONUCLEOTIDE_METABOLIC_PROCESS	0.3001	2.0797	0.004	0.0142	1
GO_GLYCOSYL_COMPOUND_CATABOLIC_PROCESS	0.2997	2.0796	0.004	0.0142	1
JI_RESPONSE_TO_FSH_UP	0.217	2.0795	0.002	0.0142	1
GO_OLFACTORY_RECEPTOR_ACTIVITY	0.2648	2.0794	0.0019	0.0142	1
GO_CHOLESTEROL_EFFLUX	0.3425	2.079	0.0021	0.0142	1
GO_U5_SNRNP	0.4445	2.0786	0.0021	0.0143	1
GO_OXIDOREDUCTASE_ACTIVITY_ACTING_ON_A_SULFUR_GROUP_OF_DONORS	0.2752	2.0765	0.0082	0.0144	1
GSE6259_FLT3L_INDUCED_33D1_POS_DC_VS_BCELL_UP	0.1381	2.0759	0.0038	0.0145	1
GSE14769_20MIN_VS_360MIN_LPS_BMDM_UP	0.1318	2.0754	0.0041	0.0145	1
GSE9509_10MIN_VS_30MIN_LPS_AND_IL10_STIM_IL10_KO_MACROPHAGE_UP	0.1409	2.0749	0.0039	0.0145	1
GO_PYRIMIDINE_RIBONUCLEOTIDE_METABOLIC_PROCESS	0.3645	2.0728	0	0.0147	1
PID_DNA_PK_PATHWAY	0.4349	2.0719	0	0.0148	1
GO_OXIDIZED_NAD_BINDING	0.4881	2.0718	0.004	0.0148	1
GO_RESPONSE_TO_MISFOLDED_PROTEIN	0.5015	2.0714	0.0038	0.0148	1
GSE14415_ACT_VS_CTRL_NATURAL_TREG_UP	0.1425	2.0714	0.0059	0.0148	1
GSE369_SOCS3_KO_VS_WT_LIVER_UP	0.1331	2.0708	0	0.0148	1
GO_C_ACYLTRANSFERASE_ACTIVITY	0.4666	2.0707	0	0.0148	1
GO_POSITIVE_REGULATION_OF_CATABOLIC_PROCESS	0.0944	2.0697	0.0058	0.0149	1
GSE41978_ID2_KO_VS_ID2_KO_AND_BIM_KO_KLRG1_LOW_EFFECTOR_CD8_TCELL_DN	0.1357	2.0693	0.002	0.0149	1
GO_LOW_DENSITY_LIPOPROTEIN_PARTICLE_RECEPTOR_BINDING	0.4198	2.0692	0	0.0149	1
KEGG_BIOSYNTHESIS_OF_UNSATURATED_FATTY_ACIDS	0.4045	2.069	0.0062	0.0149	1
GO_PYRIMIDINE_NUCLEOSIDE_TRIPHOSPHATE_BIOSYNTHETIC_PROCESS	0.4139	2.0677	0.0078	0.015	1
GO_PROTEIN_TETRAMERIZATION	0.17	2.0671	0	0.0151	1
GO_RNA_CAPPING	0.3047	2.0664	0.0057	0.0151	1
REACTOME_CLASS_I_MHC_MEDIATED_ANTIGEN_PROCESSING_PRESENTATION	0.1217	2.0662	0	0.0151	1
GO_LINOLEIC_ACID_METABOLIC_PROCESS	0.4597	2.0651	0.002	0.0152	1
REACTOME_METABOLISM_OF_NUCLEOTIDES	0.2085	2.0649	0.0081	0.0152	1
GO_COENZYME_CATABOLIC_PROCESS	0.5314	2.0642	0.0079	0.0153	1
BOYAULT_LIVER_CANCER_SUBCLASS_G12_DN	0.485	2.0629	0.002	0.0154	1
GO_DETOXIFICATION	0.223	2.0613	0.0041	0.0155	1
GO_LIPOPROTEIN_METABOLIC_PROCESS	0.166	2.0603	0.002	0.0156	1
GO_NEGATIVE_REGULATION_OF_CANONICAL_WNT_SIGNALING_PATHWAY	0.1466	2.0595	0.0019	0.0157	1
GSE557_WT_VS_CIITA_KO_DC_UP	0.1297	2.0593	0.006	0.0157	1
GSE40666_UNTREATED_VS_IFNA_STIM_EFFECTOR_CD8_TCELL_90MIN_DN	0.1338	2.0578	0	0.0158	1
GCM_CSNK2B	0.1894	2.0575	0.0039	0.0159	1
GRADE_METASTASIS_DN	0.2697	2.0571	0.0061	0.0159	1
GSE17721_CTRL_VS_CPG_8H_BMDC_UP	0.1303	2.0559	0	0.016	1
GO_ENDORIBONUCLEASE_ACTIVITY_PRODUCING_5_PHOSPHOMONOESTERS	0.3312	2.0558	0.002	0.016	1
GSE22033_UNTREATED_VS_ROSIGLITAZONE_TREATED_MEF_UP	0.1359	2.0553	0	0.016	1
GSE21033_CTRL_VS_POLYIC_STIM_DC_24H_DN	0.1521	2.054	0.0059	0.0161	1
GO_RHODOPSIN_MEDIATED_SIGNALING_PATHWAY	0.4783	2.0535	0.0078	0.0162	1
REACTOME_REGULATION_OF_MRNA_STABILITY_BY_PROTEINS_THAT_BIND_AU_RICH_ELEMENTS	0.2041	2.0527	0.002	0.0162	1
GO_CYTOLYSIS	0.3787	2.0526	0.0041	0.0162	1
YATGNWAAT_OCT_C	0.0633	2.0525	0	0.0162	1
GSE360_L_MAJOR_VS_B_MALAYI_HIGH_DOSE_MAC_DN	0.1337	2.0523	0.0061	0.0162	1
GO_PROTEIN_IMPORT_INTO_MITOCHONDRIAL_MATRIX	0.4713	2.0518	0.0041	0.0162	1
GO_FERROUS_IRON_BINDING	0.371	2.0506	0.002	0.0163	1
GNF2_GLTSCR2	0.3258	2.0505	0.0021	0.0163	1
GO_GUANOSINE_CONTAINING_COMPOUND_BIOSYNTHETIC_PROCESS	0.4772	2.0502	0.0064	0.0163	1
MORF_BUB3	0.108	2.0502	0.0042	0.0164	1
GO_CELL_REDOX_HOMEOSTASIS	0.2286	2.046	0.0039	0.0168	1
GSE17721_PAM3CSK4_VS_CPG_0.5H_BMDC_DN	0.1325	2.0438	0.0058	0.017	1
GSE20500_CTRL_VS_RETINOIC_ACID_TREATED_CD4_TCELL_UP	0.1341	2.0429	0.002	0.017	1
GO_REGULATION_OF_LIPID_BIOSYNTHETIC_PROCESS	0.163	2.0423	0.0042	0.0171	1
GO_REGULATION_OF_RETROGRADE_PROTEIN_TRANSPORT_ER_TO_CYTOSOL	0.4514	2.0409	0.0041	0.0172	1
GSE22140_HEALTHY_VS_ARTHRITIC_MOUSE_CD4_TCELL_UP	0.1286	2.0391	0.0077	0.0174	1
GSE24574_BCL6_HIGH_VS_LOW_TFH_CD4_TCELL_DN	0.1295	2.0386	0.002	0.0175	1
GO_TRNA_MODIFICATION	0.2406	2.0382	0.002	0.0175	1
GSE41867_NAIVE_VS_DAY15_LCMV_ARMSTRONG_EFFECTOR_CD8_TCELL_UP	0.1291	2.0361	0	0.0177	1
GSE17721_CTRL_VS_CPG_0.5H_BMDC_DN	0.1305	2.0325	0	0.018	1
GO_PYRUVATE_METABOLIC_PROCESS	0.2252	2.0316	0	0.0181	1
GO_ALDO_KETO_REDUCTASE_NADP_ACTIVITY	0.3841	2.0313	0.0099	0.0181	1
GO_REGULATION_OF_STEROL_TRANSPORT	0.295	2.0285	0.006	0.0184	1
GSE18791_CTRL_VS_NEWCASTLE_VIRUS_DC_18H_UP	0.1316	2.0283	0.0044	0.0185	1
RHEIN_ALL_GLUCOCORTICOID_THERAPY_DN	0.1014	2.027	0.0042	0.0186	1
YAO_TEMPORAL_RESPONSE_TO_PROGESTERONE_CLUSTER_10	0.2186	2.0259	0.0082	0.0187	1
REACTOME_MRNA_SPLICING_MINOR_PATHWAY	0.2767	2.0256	0.0062	0.0187	1
GSE3982_EOSINOPHIL_VS_MAST_CELL_DN	0.1304	2.0248	0.004	0.0188	1
HNF4_01	0.1127	2.0244	0.002	0.0188	1
LANDIS_ERBB2_BREAST_TUMORS_324_DN	0.1475	2.0242	0.002	0.0188	1
GSE18791_CTRL_VS_NEWCASTLE_VIRUS_DC_4H_UP	0.138	2.0234	0.0101	0.0189	1
REACTOME_FORMATION_OF_THE_HIV1_EARLY_ELONGATION_COMPLEX	0.3242	2.0229	0.006	0.0189	1
GO_DISULFIDE_OXIDOREDUCTASE_ACTIVITY	0.3226	2.0224	0.002	0.019	1
GO_ANTIGEN_PROCESSING_AND_PRESENTATION_OF_PEPTIDE_ANTIGEN_VIA_MHC_CLASS_I	0.194	2.0214	0.0041	0.0191	1
GO_HYDROLASE_ACTIVITY_ACTING_ON_CARBON_NITROGEN_BUT_NOT_PEPTIDE_BONDS_IN_LINEAR_AMIDES	0.1991	2.0209	0.004	0.0191	1
GO_REGULATION_OF_FATTY_ACID_BIOSYNTHETIC_PROCESS	0.2871	2.0209	0.0081	0.0191	1
GO_RNA_SPLICING	0.0962	2.0206	0	0.0191	1
GO_TRANSLATION_FACTOR_ACTIVITY_RNA_BINDING	0.1941	2.0187	0.006	0.0193	1
GSE7548_DAY7_VS_DAY28_PCC_IMMUNIZATION_CD4_TCELL_DN	0.1317	2.0181	0.0058	0.0194	1
SCHLOSSER_SERUM_RESPONSE_AUGMENTED_BY_MYC	0.1753	2.0166	0.0061	0.0195	1
GSE5589_WT_VS_IL6_KO_LPS_STIM_MACROPHAGE_180MIN_UP	0.1637	2.0162	0	0.0196	1
MODULE_505	0.4959	2.0162	0.0081	0.0195	1
MODULE_429	0.5045	2.0161	0.0085	0.0195	1
GO_RNA_BINDING	0.0485	2.0158	0.002	0.0196	1
GSE3720_UNSTIM_VS_PMA_STIM_VD1_GAMMADELTA_TCELL_UP	0.138	2.0155	0.0038	0.0196	1
RUAN_RESPONSE_TO_TROGLITAZONE_UP	0.3338	2.0128	0.0062	0.0199	1
GO_ORGANIC_HYDROXY_COMPOUND_TRANSPORT	0.1491	2.0116	0.0059	0.02	1
KANG_GLIS3_TARGETS	0.3374	2.0094	0.002	0.0203	1
GO_RNA_PHOSPHODIESTER_BOND_HYDROLYSIS	0.1648	2.0082	0.0019	0.0204	1
MODULE_172	0.1888	2.0079	0.0039	0.0204	1
TUOMISTO_TUMOR_SUPPRESSION_BY_COL13A1_DN	0.4251	2.0079	0.008	0.0204	1
GSE16522_ANTI_CD3CD28_STIM_VS_UNSTIM_MEMORY_CD8_TCELL_DN	0.13	2.0066	0	0.0206	1
GO_PYRIMIDINE_NUCLEOTIDE_BIOSYNTHETIC_PROCESS	0.3153	2.0061	0.002	0.0206	1
GSE11864_CSF1_IFNG_VS_CSF1_IFNG_PAM3CYS_IN_MAC_UP	0.1306	2.0061	0.0097	0.0206	1
GNF2_CDC27	0.2289	2.0057	0.0037	0.0206	1
GSE6090_UNSTIM_VS_DC-SIGN_STIM_DC_UP	0.1391	2.0052	0	0.0207	1
CHR17Q25	0.1424	2.0051	0.0058	0.0207	1
GO_REGULATION_OF_TRIGLYCERIDE_CATABOLIC_PROCESS	0.473	2.0044	0.002	0.0207	1
GSE36891_UNSTIM_VS_PAM_TLR2_STIM_PERITONEAL_MACROPHAGE_DN	0.1437	2.0042	0.0019	0.0207	1
GSE9509_LPS_VS_LPS_AND_IL10_STIM_IL10_KO_MACROPHAGE_10MIN_DN	0.1239	2.0037	0.004	0.0208	1
KEGG_ONE_CARBON_POOL_BY_FOLATE	0.406	2.0035	0.0019	0.0208	1
GSE17721_PAM3CSK4_VS_GADIQUIMOD_8H_BMDC_UP	0.1304	2.0033	0.0061	0.0208	1
GSE10240_CTRL_VS_IL17_STIM_PRIMARY_BRONCHIAL_EPITHELIAL_CELLS_UP	0.1311	2.0032	0.0081	0.0208	1
KEGG_LIMONENE_AND_PINENE_DEGRADATION	0.5118	2.0032	0.0041	0.0208	1
GO_UBIQUITIN_UBIQUITIN_LIGASE_ACTIVITY	0.4581	2.0031	0.0019	0.0207	1
GO_HOMOCYSTEINE_METABOLIC_PROCESS	0.5247	2.003	0.0058	0.0207	1
GO_ASPARTATE_METABOLIC_PROCESS	0.4947	2.0025	0.004	0.0208	1
GSE17721_LPS_VS_CPG_0.5H_BMDC_UP	0.1311	2.0025	0.0062	0.0208	1
GSE31622_WT_VS_KLF3_KO_BCELL_UP	0.1309	2.0015	0.0021	0.0209	1
GO_ENDONUCLEASE_ACTIVITY_ACTIVE_WITH_EITHER_RIBO_OR_DEOXYRIBONUCLEIC_ACIDS_AND_PRODUCING_5_PHOSPHOMONOESTERS	0.2934	1.9988	0.0061	0.0212	1
REACTOME_MRNA_CAPPING	0.3168	1.9987	0.0021	0.0212	1
MODULE_249	0.3611	1.9975	0.012	0.0213	1
GSE7509_FCGRIIB_VS_TNFA_IL1B_IL6_PGE_STIM_DC_UP	0.1339	1.9968	0.002	0.0214	1
GO_CELLULAR_RESPONSE_TO_NITROGEN_LEVELS	0.6263	1.9964	0.0021	0.0214	1
GO_REGULATION_OF_STEROID_METABOLIC_PROCESS	0.2053	1.996	0.0081	0.0215	1
GSE17974_0H_VS_6H_IN_VITRO_ACT_CD4_TCELL_DN	0.1264	1.9954	0.0019	0.0216	1
GNF2_PRDX2	0.3153	1.9952	0.01	0.0216	1
GSE10856_CTRL_VS_TNFRSF6B_IN_MACROPHAGE_DN	0.1376	1.9944	0.0113	0.0216	1
GO_CELLULAR_MODIFIED_AMINO_ACID_BIOSYNTHETIC_PROCESS	0.2468	1.9942	0	0.0216	1
REACTOME_TRANSCRIPTION	0.1423	1.9933	0.0057	0.0217	1
GSE2128_C57BL6_VS_NOD_CD4CD8_DP_THYMOCYTE_DN	0.1266	1.9921	0.0081	0.0219	1
GSE36826_NORMAL_VS_STAPH_AUREUS_INF_IL1R_KO_SKIN_UP	0.1252	1.9907	0.0075	0.022	1
MONNIER_POSTRADIATION_TUMOR_ESCAPE_DN	0.0934	1.9905	0.0061	0.022	1
GSE14000_TRANSLATED_RNA_VS_MRNA_DC_UP	0.1251	1.9895	0.0061	0.0222	1
GO_FOLIC_ACID_BINDING	0.4988	1.9894	0.0059	0.0222	1
GO_MONOVALENT_INORGANIC_CATION_TRANSMEMBRANE_TRANSPORTER_ACTIVITY	0.0973	1.9893	0.0079	0.0221	1
GO_AMIDE_BINDING	0.1152	1.9883	0.0126	0.0222	1
GSE45365_WT_VS_IFNAR_KO_CD8A_DC_UP	0.1288	1.9877	0.002	0.0223	1
GO_AMINE_METABOLIC_PROCESS	0.1637	1.9873	0.004	0.0223	1
GO_SENSORY_PERCEPTION_OF_CHEMICAL_STIMULUS	0.1725	1.9873	0.0124	0.0223	1
GO_REGULATION_OF_GLUCONEOGENESIS	0.3086	1.987	0.01	0.0223	1
GSE37532_TREG_VS_TCONV_CD4_TCELL_FROM_LN_UP	0.1275	1.987	0.0061	0.0223	1
GO_DNA_DIRECTED_RNA_POLYMERASE_II_CORE_COMPLEX	0.4398	1.9863	0.0059	0.0224	1
GO_PROTEIN_LIPID_COMPLEX_SUBUNIT_ORGANIZATION	0.2741	1.9846	0.0057	0.0226	1
GSE41867_NAIVE_VS_DAY8_LCMV_ARMSTRONG_EFFECTOR_CD8_TCELL_UP	0.128	1.983	0.0078	0.0228	1
MODULE_417	0.3595	1.9823	0.002	0.0228	1
GO_INTRAMOLECULAR_OXIDOREDUCTASE_ACTIVITY	0.2399	1.982	0.0058	0.0229	1
GSE17721_PAM3CSK4_VS_GADIQUIMOD_24H_BMDC_UP	0.1259	1.982	0.0085	0.0229	1
GO_ORGANIC_ACID_TRANSMEMBRANE_TRANSPORT	0.169	1.9814	0.0084	0.0229	1
GSE24102_GRANULOCYSTIC_MDSC_VS_NEUTROPHIL_UP	0.1285	1.9807	0.0079	0.023	1
GSE11924_TFH_VS_TH1_CD4_TCELL_DN	0.1285	1.9787	0.0061	0.0233	1
GSE14308_TH1_VS_NATURAL_TREG_UP	0.1274	1.9786	0.0078	0.0232	1
GSE5503_MLN_DC_VS_PLN_DC_ACTIVATED_ALLOGENIC_TCELL_UP	0.1331	1.9784	0.0039	0.0233	1
GO_RETINOL_DEHYDROGENASE_ACTIVITY	0.4174	1.9779	0.0081	0.0233	1
GSE40274_CTRL_VS_LEF1_TRANSDUCED_ACTIVATED_CD4_TCELL_DN	0.1341	1.976	0.0038	0.0236	1
GSE17721_LPS_VS_CPG_4H_BMDC_DN	0.1274	1.9757	0.0062	0.0236	1
GSE7460_TREG_VS_TCONV_ACT_WITH_TGFB_DN	0.1289	1.9736	0.0082	0.0238	1
MODULE_17	0.0937	1.9716	0.0105	0.0241	1
GSE17721_CTRL_VS_GARDIQUIMOD_4H_BMDC_UP	0.1235	1.9714	0	0.0241	1
GSE13493_CD4INTCD8POS_VS_CD8POS_THYMOCYTE_DN	0.1299	1.9688	0.0059	0.0245	1
GO_MONOCARBOXYLIC_ACID_TRANSPORT	0.1658	1.9684	0.0066	0.0245	1
GSE17580_UNINFECTED_VS_S_MANSONI_INF_TREG_DN	0.1267	1.9672	0.0059	0.0246	1
GO_RIBONUCLEASE_ACTIVITY	0.1865	1.967	0.0084	0.0246	1
GO_CHOLESTEROL_TRANSPORTER_ACTIVITY	0.4785	1.9668	0.0038	0.0246	1
GO_SENSORY_PERCEPTION_OF_LIGHT_STIMULUS	0.1327	1.9663	0.004	0.0247	1
GSE2706_UNSTIM_VS_8H_R848_DC_UP	0.1299	1.966	0.0112	0.0247	1
GSE2770_IL12_AND_TGFB_ACT_VS_ACT_CD4_TCELL_2H_DN	0.1341	1.9659	0.008	0.0247	1
GO_U2_SNRNP	0.3676	1.9654	0.0061	0.0248	1
KEGG_RETINOL_METABOLISM	0.2762	1.9652	0.002	0.0247	1
GSE27859_DC_VS_CD11C_INT_F480_HI_MACROPHAGE_DN	0.1425	1.9644	0.0101	0.0248	1
REACTOME_REGULATION_OF_MITOTIC_CELL_CYCLE	0.1913	1.9643	0.011	0.0248	1
GO_RESPONSE_TO_TOXIC_SUBSTANCE	0.1133	1.9638	0.0079	0.0249	1
GNF2_SPTA1	0.1955	1.9634	0.0059	0.0249	1
GO_CARBONATE_DEHYDRATASE_ACTIVITY	0.4468	1.9622	0.004	0.0251	1
BILANGES_SERUM_RESPONSE_TRANSLATION	0.3118	1.9597	0.0061	0.0254	1
GO_MITOCHONDRIAL_FISSION	0.5275	1.9587	0.0021	0.0255	1
CHR7Q22	0.1805	1.9586	0.006	0.0255	1
GSE15330_WT_VS_IKAROS_KO_MEGAKARYOCYTE_ERYTHROID_PROGENITOR_UP	0.1271	1.9566	0.0076	0.0258	1
MODULE_117	0.0722	1.9559	0.0041	0.0259	1
GSE17974_0H_VS_48H_IN_VITRO_ACT_CD4_TCELL_DN	0.1271	1.9557	0.002	0.0259	1
SANDERSON_PPARA_TARGETS	0.415	1.9551	0.0081	0.026	1
GSE43863_NAIVE_VS_MEMORY_LY6C_INT_CXCR5POS_CD4_TCELL_D150_LCMV_DN	0.1246	1.9545	0.0099	0.026	1
GO_MITOCHONDRIAL_FUSION	0.4563	1.9544	0.0082	0.026	1
GO_4_HYDROXYPROLINE_METABOLIC_PROCESS	0.5185	1.9535	0.008	0.0262	1
GSE17721_CTRL_VS_POLYIC_24H_BMDC_UP	0.1277	1.9535	0.0019	0.0262	1
GO_POLY_A_RNA_BINDING	0.0539	1.9534	0.0079	0.0261	1
PID_HNF3A_PATHWAY	0.2789	1.9534	0.002	0.0261	1
GO_GLUTAMINE_FAMILY_AMINO_ACID_BIOSYNTHETIC_PROCESS	0.3944	1.9527	0.01	0.0262	1
GO_PROTEASOMAL_PROTEIN_CATABOLIC_PROCESS	0.1031	1.9516	0.006	0.0264	1
GO_ALDITOL_METABOLIC_PROCESS	0.3906	1.9514	0.0038	0.0264	1
GSE22103_UNSTIM_VS_GMCSF_AND_IFNG_STIM_NEUTROPHIL_DN	0.1246	1.9503	0.0119	0.0265	1
GSE39820_CTRL_VS_TGFBETA1_IL6_IL23A_CD4_TCELL_DN	0.1263	1.9501	0.002	0.0265	1
CHR11P	0.7003	1.95	0.0042	0.0265	1
KEGG_REGULATION_OF_AUTOPHAGY	0.3548	1.9492	0	0.0266	1
GO_LIGASE_ACTIVITY_FORMING_CARBON_NITROGEN_BONDS	0.2326	1.9491	0.004	0.0266	1
BAKKER_FOXO3_TARGETS_DN	0.1312	1.949	0.0079	0.0266	1
GO_LIPID_TRANSPORTER_ACTIVITY	0.1783	1.949	0.002	0.0266	1
GO_PROTEASOME_ACCESSORY_COMPLEX	0.3639	1.9487	0.0061	0.0266	1
REACTOME_TRIGLYCERIDE_BIOSYNTHESIS	0.2752	1.9486	0.0121	0.0266	1
MODULE_427	0.1703	1.948	0.0058	0.0267	1
GSE2405_HEAT_KILLED_VS_LIVE_A_PHAGOCYTOPHILUM_STIM_NEUTROPHIL_9H_UP	0.1271	1.9457	0.0059	0.027	1
GO_ENDONUCLEASE_ACTIVITY	0.16	1.9444	0.006	0.0272	1
GO_NEGATIVE_REGULATION_OF_WNT_SIGNALING_PATHWAY	0.1268	1.9444	0.0061	0.0272	1
GO_EPITHELIAL_CILIUM_MOVEMENT	0.3768	1.9431	0.0077	0.0274	1
BIOCARTA_KREB_PATHWAY	0.565	1.9426	0.006	0.0274	1
KEGG_LYSINE_DEGRADATION	0.2716	1.9425	0.0144	0.0274	1
GO_ACUTE_PHASE_RESPONSE	0.2899	1.9413	0.0076	0.0275	1
GO_NUCLEOTIDE_EXCISION_REPAIR_DNA_DUPLEX_UNWINDING	0.3531	1.9407	0.0136	0.0276	1
HOSHIDA_32_LOW_RISK_GENES	0.4381	1.9402	0.0081	0.0277	1
PELLICCIOTTA_HDAC_IN_ANTIGEN_PRESENTATION_UP	0.2122	1.9391	0.0118	0.0278	1
GO_PROTEIN_CARBOXYLATION	0.5387	1.939	0.0119	0.0278	1
SMITH_LIVER_CANCER	0.257	1.9389	0.0095	0.0278	1
REACTOME_INTRINSIC_PATHWAY	0.3942	1.9383	0.008	0.0279	1
GSE23984_CTRL_VS_HYPOCALEMIC_VITAMIND_ANALOG_TCELL_UP	0.1268	1.9377	0.012	0.028	1
GSE46143_CTRL_VS_LMP2A_TRANSDUCED_CD10_POS_GC_BCELL_UP	0.1237	1.9373	0.0129	0.028	1
GO_HUMORAL_IMMUNE_RESPONSE_MEDIATED_BY_CIRCULATING_IMMUNOGLOBULIN	0.2465	1.9358	0.0101	0.0282	1
GO_METHYLOSOME	0.4717	1.9358	0.0076	0.0282	1
GO_NODE_OF_RANVIER	0.4346	1.9357	0.0078	0.0282	1
GSE17721_0.5H_VS_24H_POLYIC_BMDC_UP	0.1275	1.9354	0.004	0.0282	1
GO_TRANSFERASE_COMPLEX	0.0677	1.9349	0.0079	0.0283	1
GO_QUINONE_BINDING	0.4621	1.9339	0.0078	0.0285	1
GO_COMPLEMENT_ACTIVATION_ALTERNATIVE_PATHWAY	0.4819	1.9323	0.015	0.0287	1
WENG_POR_TARGETS_LIVER_UP	0.271	1.932	0.0105	0.0287	1
GO_ORGANELLE_DISASSEMBLY	0.1322	1.9317	0.0058	0.0287	1
REACTOME_REGULATION_OF_COMPLEMENT_CASCADE	0.4949	1.9301	0.0041	0.029	1
GSE17974_1.5H_VS_72H_IL4_AND_ANTI_IL12_ACT_CD4_TCELL_DN	0.1338	1.9295	0.0042	0.0291	1
GO_REGULATION_OF_FATTY_ACID_METABOLIC_PROCESS	0.1849	1.9288	0.0101	0.0292	1
GO_OUTER_MITOCHONDRIAL_MEMBRANE_PROTEIN_COMPLEX	0.489	1.927	0.0059	0.0294	1
MORF_MTA1	0.1648	1.9261	0.006	0.0296	1
GSE41087_WT_VS_FOXP3_MUT_ANTI_CD3_CD28_STIM_CD4_TCELL_DN	0.1275	1.926	0.0127	0.0296	1
GO_POSITIVE_REGULATION_OF_STEROID_METABOLIC_PROCESS	0.3291	1.9258	0.0076	0.0296	1
GSE40273_EOS_KO_VS_WT_TREG_UP	0.1247	1.9255	0.0078	0.0296	1
GO_RNA_SPLICING_VIA_TRANSESTERIFICATION_REACTIONS	0.1035	1.9254	0.0147	0.0296	1
GO_COA_HYDROLASE_ACTIVITY	0.3746	1.9253	0.0082	0.0296	1
GSE20198_IL12_IL18_VS_IFNA_TREATED_ACT_CD4_TCELL_UP	0.1214	1.9249	0.0089	0.0296	1
GO_LIGASE_ACTIVITY_FORMING_CARBON_SULFUR_BONDS	0.2675	1.9233	0.0083	0.0299	1
GSE17721_0.5H_VS_4H_LPS_BMDC_UP	0.1217	1.9231	0.0041	0.0299	1
DOANE_BREAST_CANCER_CLASSES_UP	0.209	1.9216	0.0099	0.0301	1
GSE29618_PRE_VS_DAY7_POST_TIV_FLU_VACCINE_MONOCYTE_DN	0.1261	1.9215	0.0079	0.0301	1
GSE360_CTRL_VS_L_DONOVANI_MAC_UP	0.1237	1.921	0.0084	0.0302	1
MODULE_209	0.1893	1.9201	0.0077	0.0303	1
CHR11Q13	0.1122	1.9193	0.0042	0.0305	1
REACTOME_VIRAL_MESSENGER_RNA_SYNTHESIS	0.4366	1.9186	0.008	0.0305	1
GSE41176_UNSTIM_VS_ANTI_IGM_STIM_TAK1_KO_BCELL_3H_UP	0.1277	1.918	0.0078	0.0306	1
GO_PROTEOLYSIS	0.0546	1.9177	0.006	0.0306	1
GSE15930_NAIVE_VS_72H_IN_VITRO_STIM_IL12_CD8_TCELL_DN	0.1202	1.9172	0.0041	0.0307	1
MODULE_333	0.3333	1.9166	0.0077	0.0308	1
KEGG_CARDIAC_MUSCLE_CONTRACTION	0.1989	1.9165	0.0059	0.0308	1
GSE17721_0.5H_VS_12H_LPS_BMDC_UP	0.1248	1.9157	0.0041	0.0309	1
GO_GLOBAL_GENOME_NUCLEOTIDE_EXCISION_REPAIR	0.2984	1.9144	0.0078	0.0311	1
GO_MONOOXYGENASE_ACTIVITY	0.1977	1.9142	0.0103	0.0311	1
CHEN_LIVER_METABOLISM_QTL_CIS	0.1746	1.9138	0.0155	0.0312	1
GSE26928_NAIVE_VS_CXCR5_POS_CD4_TCELL_UP	0.1311	1.9132	0.0082	0.0313	1
GO_STEROL_TRANSPORTER_ACTIVITY	0.3856	1.9131	0.0105	0.0313	1
GO_CARBOXY_LYASE_ACTIVITY	0.2946	1.912	0.0143	0.0314	1
GO_THIOESTER_BIOSYNTHETIC_PROCESS	0.242	1.9119	0.0079	0.0314	1
MODULE_233	0.3617	1.9112	0.0118	0.0315	1
GO_DNA_REPAIR	0.0833	1.9105	0.0098	0.0317	1
GO_PROTEIN_FOLDING	0.1176	1.909	0.0155	0.0319	1
GCM_NF2	0.1011	1.9085	0.0097	0.0319	1
MCAATNNNNNGCG_UNKNOWN	0.0803	1.9078	0.0061	0.0321	1
REACTOME_TRANSCRIPTION_COUPLED_NER_TC_NER	0.2529	1.9078	0.0064	0.032	1
MODULE_480	0.1827	1.9077	0.0122	0.032	1
GO_UBIQUINONE_METABOLIC_PROCESS	0.4656	1.9072	0.0082	0.0321	1
GO_INTRAMOLECULAR_OXIDOREDUCTASE_ACTIVITY_TRANSPOSING_C_C_BONDS	0.4454	1.9063	0.0137	0.0322	1
GO_SPERM_CAPACITATION	0.458	1.9058	0.0078	0.0323	1
GO_INSEMINATION	0.4478	1.9051	0.0059	0.0324	1
REACTOME_NUCLEOTIDE_EXCISION_REPAIR	0.2328	1.9043	0.0179	0.0325	1
REACTOME_FORMATION_OF_TRANSCRIPTION_COUPLED_NER_TC_NER_REPAIR_COMPLEX	0.3108	1.9035	0.0135	0.0326	1
GSE4748_CTRL_VS_CYANOBACTERIUM_LPSLIKE_STIM_DC_3H_DN	0.1229	1.9032	0.0059	0.0326	1
GSE15330_LYMPHOID_MULTIPOTENT_VS_MEGAKARYOCYTE_ERYTHROID_PROGENITOR_UP	0.1228	1.903	0.0019	0.0327	1
GO_ENDONUCLEASE_ACTIVITY_ACTIVE_WITH_EITHER_RIBO_OR_DEOXYRIBONUCLEIC_ACIDS_AND_PRODUCING_3_PHOSPHOMONOESTERS	0.4261	1.9029	0.0124	0.0326	1
GO_GLUTATHIONE_METABOLIC_PROCESS	0.2473	1.9029	0.008	0.0326	1
GO_REGULATION_OF_CELLULAR_PROTEIN_CATABOLIC_PROCESS	0.1051	1.9011	0.0121	0.0329	1
GSE20198_UNTREATED_VS_IL12_IL18_TREATED_ACT_CD4_TCELL_DN	0.1247	1.9007	0.0101	0.033	1
MORF_AATF	0.1177	1.8994	0.0082	0.0332	1
GO_POSITIVE_REGULATION_OF_LIPID_BIOSYNTHETIC_PROCESS	0.2115	1.8984	0.0041	0.0334	1
AGUIRRE_PANCREATIC_CANCER_COPY_NUMBER_UP	0.1029	1.8971	0.0123	0.0336	1
GSE17721_PAM3CSK4_VS_CPG_24H_BMDC_UP	0.1227	1.8962	0.0142	0.0337	1
GSE36888_UNTREATED_VS_IL2_TREATED_TCELL_2H_DN	0.129	1.8957	0.0078	0.0338	1
MORF_UNG	0.1886	1.8957	0.0144	0.0338	1
GSE9509_10MIN_VS_30MIN_LPS_STIM_IL10_KO_MACROPHAGE_UP	0.1236	1.8954	0.0078	0.0338	1
WAKABAYASHI_ADIPOGENESIS_PPARG_RXRA_BOUND_36HR	0.1381	1.895	0.0041	0.0339	1
GSE22589_HEALTHY_VS_SIV_INFECTED_DC_UP	0.1243	1.8943	0.0189	0.034	1
GO_GUANOSINE_CONTAINING_COMPOUND_METABOLIC_PROCESS	0.2514	1.8939	0.0102	0.034	1
GO_COMPLEMENT_ACTIVATION	0.2299	1.8936	0.0059	0.0341	1
MODULE_278	0.2867	1.8898	0.0101	0.0348	1
MORF_EI24	0.1362	1.8888	0.0095	0.0349	1
REACTOME_OLFACTORY_SIGNALING_PATHWAY	0.2609	1.8886	0.0038	0.035	1
REACTOME_SYNTHESIS_OF_SUBSTRATES_IN_N_GLYCAN_BIOSYTHESIS	0.4118	1.887	0.0144	0.0353	1
GSE14308_TH2_VS_NATURAL_TREG_UP	0.1199	1.8869	0.002	0.0353	1
GSE6674_CPG_VS_CPG_AND_ANTI_IGM_STIM_BCELL_UP	0.1173	1.8862	0.0098	0.0353	1
PKCA_DN.V1_UP	0.1341	1.8862	0.0099	0.0354	1
KAYO_CALORIE_RESTRICTION_MUSCLE_DN	0.179	1.8858	0.0165	0.0354	1
GO_RIBONUCLEASE_P_ACTIVITY	0.4718	1.8856	0.014	0.0354	1
GSE17721_0.5H_VS_12H_GARDIQUIMOD_BMDC_UP	0.1234	1.8854	0.0136	0.0354	1
GSE3982_MAC_VS_NEUTROPHIL_UP	0.1244	1.8846	0.0079	0.0355	1
GO_MATURATION_OF_SSU_RRNA_FROM_TRICISTRONIC_RRNA_TRANSCRIPT_SSU_RRNA_5_8S_RRNA_LSU_RRNA_	0.2723	1.883	0.0214	0.0358	1
GCM_ACTG1	0.1595	1.8829	0.0083	0.0358	1
TTANTCA_UNKNOWN	0.2003	1.8828	0.0063	0.0358	1
CSR_LATE_UP.V1_DN	0.1346	1.882	0.0058	0.0359	1
GO_IMIDAZOLE_CONTAINING_COMPOUND_METABOLIC_PROCESS	0.4811	1.881	0.0078	0.0361	1
GSE9960_GRAM_NEG_VS_GRAM_NEG_AND_POS_SEPSIS_PBMC_DN	0.1294	1.8792	0.0126	0.0364	1
GO_PHOTOTRANSDUCTION_VISIBLE_LIGHT	0.369	1.8779	0.0081	0.0367	1
GSE11924_TFH_VS_TH17_CD4_TCELL_DN	0.1222	1.8771	0.0057	0.0368	1
GSE2770_TGFB_AND_IL4_ACT_VS_ACT_CD4_TCELL_48H_DN	0.1266	1.8754	0.0143	0.0371	1
GSE17721_PAM3CSK4_VS_GADIQUIMOD_6H_BMDC_UP	0.1227	1.8732	0.0121	0.0376	1
GSE32034_LY6C_HIGH_VS_LOW_ROSIGLIZATONE_TREATED_MONOCYTE_UP	0.1178	1.873	0.006	0.0376	1
GSE25088_CTRL_VS_IL4_STIM_STAT6_KO_MACROPHAGE_DN	0.1385	1.8729	0.0119	0.0376	1
GSE27786_LSK_VS_NKCELL_UP	0.1248	1.8724	0.0039	0.0376	1
GSE2770_UNTREATED_VS_ACT_CD4_TCELL_6H_UP	0.1218	1.8717	0.0056	0.0378	1
GSE32423_CTRL_VS_IL4_MEMORY_CD8_TCELL_DN	0.1237	1.8701	0.0081	0.0381	1
GSE17721_LPS_VS_CPG_24H_BMDC_UP	0.1164	1.8688	0.0102	0.0383	1
GSE2770_TGFB_AND_IL4_VS_IL12_TREATED_ACT_CD4_TCELL_2H_UP	0.1345	1.8687	0.0101	0.0383	1
GSE13493_DP_VS_CD4INTCD8POS_THYMOCYTE_DN	0.1205	1.8671	0.0139	0.0386	1
GSE25123_CTRL_VS_IL4_STIM_PPARG_KO_MACROPHAGE_UP	0.1231	1.8669	0.0138	0.0386	1
GSE4142_NAIVE_VS_MEMORY_BCELL_DN	0.126	1.8668	0	0.0386	1
GSE40274_CTRL_VS_FOXP3_AND_LEF1_TRANSDUCED_ACTIVATED_CD4_TCELL_DN	0.1292	1.8654	0.0123	0.0389	1
GO_MISFOLDED_PROTEIN_BINDING	0.4415	1.8647	0.008	0.039	1
GO_SPLICEOSOMAL_SNRNP_ASSEMBLY	0.261	1.8638	0.0063	0.0392	1
GSE14415_INDUCED_TREG_VS_FAILED_INDUCED_TREG_UP	0.1223	1.8632	0.0196	0.0393	1
GO_AXONEMAL_DYNEIN_COMPLEX_ASSEMBLY	0.3778	1.8624	0.0119	0.0394	1
GSE22935_24H_VS_48H_MBOVIS_BCG_STIM_MACROPHAGE_DN	0.1184	1.8609	0.0019	0.0397	1
GSE16385_ROSIGLITAZONE_VS_UNTREATED_IFNG_TNF_STIM_MACROPHAGE_DN	0.1196	1.8607	0.0139	0.0398	1
GSE2770_IL4_ACT_VS_ACT_CD4_TCELL_6H_UP	0.1239	1.8594	0.0121	0.04	1
GO_HEPATICOBILIARY_SYSTEM_DEVELOPMENT	0.1431	1.8592	0.0136	0.04	1
GSE2770_UNTREATED_VS_TGFB_AND_IL12_TREATED_ACT_CD4_TCELL_48H_UP	0.1171	1.8581	0.014	0.0402	1
GSE14908_ATOPIC_VS_NONATOPIC_PATIENT_HDM_STIM_CD4_TCELL_UP	0.1228	1.8576	0.01	0.0403	1
GSE20198_IL12_VS_IFNA_TREATED_ACT_CD4_TCELL_UP	0.1207	1.8565	0.006	0.0405	1
GSE12392_WT_VS_IFNAR_KO_CD8A_NEG_SPLEEN_DC_DN	0.128	1.8544	0.0057	0.041	1
GSE22886_NAIVE_CD4_TCELL_VS_12H_ACT_TH2_DN	0.114	1.8541	0.0124	0.041	1
GO_ERROR_FREE_TRANSLESION_SYNTHESIS	0.3699	1.8508	0.0155	0.0418	1
GSE37534_PIOGLITAZONE_VS_ROSIGLITAZONE_TREATED_CD4_TCELL_PPARG1_FOXP3_TRANSDUCED_UP	0.1295	1.8495	0.01	0.042	1
GO_REGULATION_OF_ERAD_PATHWAY	0.3021	1.8483	0.0102	0.0423	1
KAUFFMANN_DNA_REPAIR_GENES	0.11	1.8482	0.0118	0.0423	1
GSE17721_CTRL_VS_GARDIQUIMOD_24H_BMDC_UP	0.1198	1.8464	0.0082	0.0427	1
GSE45365_NK_CELL_VS_CD11B_DC_UP	0.1272	1.8464	0.012	0.0427	1
GO_SPERM_MOTILITY	0.2547	1.8461	0.0061	0.0427	1
GO_GLUCAN_METABOLIC_PROCESS	0.2124	1.8443	0.0096	0.0431	1
GSE19888_ADENOSINE_A3R_INH_VS_ACT_WITH_INHIBITOR_PRETREATMENT_IN_MAST_CELL_DN	0.1225	1.8432	0.0119	0.0433	1
GSE34156_UNTREATED_VS_6H_NOD2_LIGAND_TREATED_MONOCYTE_UP	0.1297	1.8431	0.0117	0.0433	1
LE_EGR2_TARGETS_DN	0.1569	1.8429	0.0199	0.0433	1
GSE42724_B1_BCELL_VS_PLASMABLAST_UP	0.1168	1.8427	0.0058	0.0433	1
GSE25123_WT_VS_PPARG_KO_MACROPHAGE_IL4_AND_ROSIGLITAZONE_STIM_UP	0.1277	1.8425	0.0168	0.0434	1
KEGG_NUCLEOTIDE_EXCISION_REPAIR	0.2434	1.8423	0.0151	0.0434	1
GSE25088_WT_VS_STAT6_KO_MACROPHAGE_UP	0.1269	1.842	0.0119	0.0434	1
GO_POSITIVE_REGULATION_OF_TRIGLYCERIDE_LIPASE_ACTIVITY	0.4502	1.8419	0.0223	0.0434	1
GO_ETHER_METABOLIC_PROCESS	0.487	1.8414	0.0137	0.0435	1
GO_REGULATION_OF_HEXOKINASE_ACTIVITY	0.5147	1.8396	0.0122	0.0439	1
GSE37533_PPARG1_FOXP3_VS_FOXP3_TRANSDUCED_CD4_TCELL_UP	0.1201	1.8393	0.0144	0.0439	1
GO_SECRETORY_GRANULE_LUMEN	0.1846	1.8378	0.0228	0.0442	1
GO_TRNA_BINDING	0.2453	1.8374	0.0097	0.0443	1
GO_RRNA_3_END_PROCESSING	0.4265	1.8373	0.0104	0.0443	1
GO_REGULATION_OF_CILIUM_MOVEMENT	0.5111	1.8362	0.0195	0.0446	1
GO_TRANSFERASE_ACTIVITY_TRANSFERRING_ONE_CARBON_GROUPS	0.1224	1.836	0.0174	0.0446	1
REACTOME_M_G1_TRANSITION	0.1879	1.8354	0.0163	0.0447	1
REACTOME_SYNTHESIS_SECRETION_AND_INACTIVATION_OF_GIP	0.4379	1.8347	0.0113	0.0448	1
GO_SMALL_NUCLEAR_RIBONUCLEOPROTEIN_COMPLEX	0.2029	1.8342	0.016	0.0449	1
GSE27786_NKTCELL_VS_NEUTROPHIL_UP	0.118	1.8341	0.0138	0.0449	1
GSE5542_UNTREATED_VS_IFNG_TREATED_EPITHELIAL_CELLS_24H_DN	0.1228	1.8328	0.016	0.0452	1
REACTOME_GLYCEROPHOSPHOLIPID_BIOSYNTHESIS	0.1842	1.8327	0.0081	0.0452	1
YANG_MUC2_TARGETS_COLON_3MO_DN	0.7442	1.8313	0.0167	0.0455	1
IIZUKA_LIVER_CANCER_PROGRESSION_L0_L1_UP	0.3975	1.8312	0.0139	0.0455	1
PPAR_DR1_Q2	0.1069	1.831	0.0078	0.0455	1
GO_RRNA_TRANSCRIPTION	0.3698	1.83	0.014	0.0457	1
GSE41978_KLRG1_HIGH_VS_LOW_EFFECTOR_CD8_TCELL_DN	0.1206	1.8298	0.0174	0.0457	1
GO_PHOSPHOLIPID_EFFLUX	0.4084	1.8286	0.0158	0.046	1
GSE27786_LIN_NEG_VS_CD4_TCELL_UP	0.118	1.8283	0.0175	0.046	1
GO_POSITIVE_REGULATION_OF_FATTY_ACID_BIOSYNTHETIC_PROCESS	0.3767	1.8277	0.0138	0.0461	1
GO_FOLIC_ACID_METABOLIC_PROCESS	0.3701	1.8266	0.0085	0.0464	1
ZHOU_PANCREATIC_BETA_CELL	0.5061	1.8264	0.0165	0.0464	1
MYC_UP.V1_UP	0.1318	1.8262	0.0213	0.0465	1
GO_RESPONSE_TO_CARBOHYDRATE	0.1228	1.8255	0.0123	0.0466	1
GO_SERINE_HYDROLASE_ACTIVITY	0.1214	1.8237	0.0097	0.047	1
REACTOME_REVERSIBLE_HYDRATION_OF_CARBON_DIOXIDE	0.4537	1.8227	0.0095	0.0472	1
GO_DEOXYRIBOSE_PHOSPHATE_CATABOLIC_PROCESS	0.3302	1.82	0.0202	0.0479	1
GSE14769_UNSTIM_VS_60MIN_LPS_BMDM_UP	0.1199	1.82	0.0161	0.0479	1
GSE15330_WT_VS_IKAROS_KO_GRANULOCYTE_MONOCYTE_PROGENITOR_UP	0.1159	1.819	0.0193	0.0481	1
MORF_GMPS	0.2195	1.819	0.012	0.0481	1
GO_NONRIBOSOMAL_PEPTIDE_BIOSYNTHETIC_PROCESS	0.4164	1.8188	0.0123	0.0481	1
KEGG_GLUTATHIONE_METABOLISM	0.2469	1.8176	0.0099	0.0484	1
GSE18804_SPLEEN_MACROPHAGE_VS_COLON_TUMORAL_MACROPHAGE_DN	0.118	1.8169	0.0143	0.0485	1
GSE16385_MONOCYTE_VS_MACROPHAGE_UP	0.1203	1.8168	0.0188	0.0485	1
GO_NUCLEOSIDE_PHOSPHATE_CATABOLIC_PROCESS	0.1892	1.8143	0.02	0.0491	1
MORF_MYST2	0.2	1.8137	0.0227	0.0493	1
GSE22432_UNTREATED_VS_TGFB1_TREATED_COMMON_DC_PROGENITOR_UP	0.1174	1.8125	0.0104	0.0495	1
GO_TRANSCRIPTION_FROM_MITOCHONDRIAL_PROMOTER	0.6017	1.8111	0.0081	0.0499	1
HESSON_TUMOR_SUPPRESSOR_CLUSTER_3P21_3	0.5428	1.8088	0.0117	0.0505	1
GO_REGULATION_OF_LIPOPROTEIN_PARTICLE_CLEARANCE	0.4293	1.8083	0.0119	0.0506	1
GSE6674_UNSTIM_VS_ANTI_IGM_AND_CPG_STIM_BCELL_UP	0.1145	1.8074	0.0113	0.0508	1
GO_ORGANIC_ANION_TRANSMEMBRANE_TRANSPORTER_ACTIVITY	0.1259	1.8073	0.02	0.0508	1
GO_REGULATION_OF_PROTEOLYSIS	0.0639	1.8073	0.0103	0.0508	1
GSE3982_EOSINOPHIL_VS_DC_DN	0.1157	1.8072	0.0176	0.0508	1
CHR16P13	0.1127	1.8068	0.0101	0.0509	1
GSE22432_UNTREATED_VS_TGFB1_TREATED_COMMON_DC_PROGENITOR_DN	0.1173	1.8063	0.0154	0.051	1
GO_NEUTRAL_LIPID_CATABOLIC_PROCESS	0.2971	1.8049	0.0122	0.0513	1
GO_FORMATION_OF_TRANSLATION_PREINITIATION_COMPLEX	0.3454	1.8044	0.0158	0.0514	1
GSE41176_UNSTIM_VS_ANTI_IGM_STIM_TAK1_KO_BCELL_24H_UP	0.119	1.8037	0.0099	0.0516	1
GO_TRIGLYCERIDE_CATABOLIC_PROCESS	0.3319	1.8036	0.0119	0.0516	1
GSE17721_LPS_VS_PAM3CSK4_8H_BMDC_DN	0.116	1.802	0.0134	0.052	1
GSE15750_WT_VS_TRAF6KO_DAY6_EFF_CD8_TCELL_UP	0.116	1.7995	0.0174	0.0527	1
CHR1P36	0.0995	1.7992	0.0219	0.0527	1
GSE360_CTRL_VS_L_MAJOR_MAC_UP	0.1199	1.7973	0.022	0.0532	1
GO_CHAPERONE_BINDING	0.179	1.7971	0.0162	0.0532	1
GO_U1_SNRNP	0.3688	1.797	0.0141	0.0532	1
MODULE_149	0.2623	1.796	0.0147	0.0535	1
GO_MUSCLE_ATROPHY	0.4542	1.7959	0.0093	0.0535	1
GSE24634_NAIVE_CD4_TCELL_VS_DAY3_IL4_CONV_TREG_DN	0.1145	1.7951	0.0199	0.0537	1
WENG_POR_TARGETS_LIVER_DN	0.3603	1.7948	0.0212	0.0537	1
GO_DEOXYRIBONUCLEOSIDE_TRIPHOSPHATE_METABOLIC_PROCESS	0.365	1.7931	0.0183	0.0542	1
GSE19825_NAIVE_VS_IL2RAHIGH_DAY3_EFF_CD8_TCELL_DN	0.1145	1.793	0.0082	0.0542	1
GSE23308_CTRL_VS_CORTICOSTERONE_TREATED_MACROPHAGE_MINERALCORTICOID_REC_KO_UP	0.1094	1.7913	0.0158	0.0546	1
GSE19888_ADENOSINE_A3R_INH_VS_ACT_IN_MAST_CELL_UP	0.1203	1.79	0.0195	0.055	1
GSE46606_DAY1_VS_DAY3_CD40L_IL2_IL5_STIMULATED_IRF4_KO_BCELL_UP	0.1166	1.7899	0.02	0.0549	1
GSE17721_0.5H_VS_24H_GARDIQUIMOD_BMDC_UP	0.1141	1.7894	0.0255	0.055	1
MODULE_82	0.3076	1.7894	0.0202	0.055	1
MORF_BAG5	0.2091	1.7894	0.0213	0.055	1
GO_DERLIN_1_RETROTRANSLOCATION_COMPLEX	0.4678	1.7887	0.0206	0.0551	1
GO_FAD_BINDING	0.4007	1.7887	0.0207	0.0551	1
GSE8621_LPS_PRIMED_UNSTIM_VS_LPS_PRIMED_AND_LPS_STIM_MACROPHAGE_UP	0.1173	1.7884	0.016	0.0551	1
GNF2_FBL	0.1347	1.7882	0.0158	0.0551	1
GO_PURINE_RIBONUCLEOSIDE_BISPHOSPHATE_METABOLIC_PROCESS	0.3585	1.7882	0.0162	0.0552	1
REACTOME_PHASE_II_CONJUGATION	0.2264	1.7878	0.0187	0.0552	1
GO_MACROMOLECULE_CATABOLIC_PROCESS	0.0552	1.7864	0.0215	0.0556	1
GO_ER_ASSOCIATED_UBIQUITIN_DEPENDENT_PROTEIN_CATABOLIC_PROCESS	0.2018	1.7861	0.018	0.0556	1
STARK_HYPPOCAMPUS_22Q11_DELETION_DN	0.3448	1.7853	0.0162	0.0558	1
GSE17721_LPS_VS_PAM3CSK4_6H_BMDC_DN	0.1135	1.785	0.0143	0.0559	1
GO_UBIQUITIN_LIGASE_COMPLEX	0.1	1.7839	0.0179	0.0562	1
GSE7568_IL4_TGFB_DEXAMETHASONE_VS_IL4_TGFB_TREATED_MACROPHAGE_UP	0.1197	1.7837	0.0182	0.0562	1
GSE2826_WT_VS_BTK_KO_BCELL_UP	0.1172	1.7829	0.01	0.0564	1
LUI_THYROID_CANCER_CLUSTER_3	0.2951	1.7829	0.0226	0.0564	1
GO_PROTEIN_EXIT_FROM_ENDOPLASMIC_RETICULUM	0.3451	1.7828	0.0102	0.0563	1
GO_GLUTATHIONE_DERIVATIVE_METABOLIC_PROCESS	0.37	1.7824	0.0138	0.0564	1
GO_TETRAHYDROFOLATE_INTERCONVERSION	0.4443	1.782	0.0253	0.0565	1
GSE27786_LSK_VS_NEUTROPHIL_UP	0.1176	1.782	0.022	0.0565	1
GSE26156_DOUBLE_POSITIVE_VS_CD4_SINGLE_POSITIVE_THYMOCYTE_DN	0.1101	1.7811	0.0272	0.0567	1
GO_STEROID_CATABOLIC_PROCESS	0.3355	1.7802	0.0134	0.0569	1
MIZUSHIMA_AUTOPHAGOSOME_FORMATION	0.3431	1.7801	0.0114	0.0569	1
GO_COPULATION	0.4002	1.7794	0.0198	0.0571	1
LOCKWOOD_AMPLIFIED_IN_LUNG_CANCER	0.111	1.7791	0.0125	0.0571	1
DAIRKEE_CANCER_PRONE_RESPONSE_BPA	0.2199	1.7789	0.0147	0.0572	1
MODULE_32	0.1026	1.7777	0.0136	0.0575	1
BARRIER_COLON_CANCER_RECURRENCE_DN	0.3611	1.7758	0.0181	0.058	1
GSE3982_NEUTROPHIL_VS_EFF_MEMORY_CD4_TCELL_DN	0.1236	1.7758	0.0289	0.058	1
GO_OXIDOREDUCTASE_ACTIVITY_ACTING_ON_SINGLE_DONORS_WITH_INCORPORATION_OF_MOLECULAR_OXYGEN	0.3014	1.7756	0.014	0.058	1
GSE36476_CTRL_VS_TSST_ACT_40H_MEMORY_CD4_TCELL_OLD_DN	0.1123	1.7756	0.0271	0.058	1
CHR22Q11	0.1555	1.7755	0.0079	0.058	1
SHEPARD_CRUSH_AND_BURN_MUTANT_UP	0.1123	1.7751	0.0174	0.058	1
GO_DISRUPTION_OF_CELLS_OF_OTHER_ORGANISM	0.4016	1.775	0.0251	0.058	1
GSE15330_GRANULOCYTE_MONOCYTE_PROGENITOR_VS_PRO_BCELL_UP	0.1121	1.7748	0.02	0.0581	1
REACTOME_ABC_FAMILY_PROTEINS_MEDIATED_TRANSPORT	0.278	1.7748	0.0217	0.058	1
GO_ORGANOPHOSPHATE_ESTER_TRANSPORT	0.1694	1.7747	0.0231	0.058	1
GO_HOLO_TFIIH_COMPLEX	0.4241	1.774	0.017	0.0582	1
GSE12198_NK_VS_NK_ACT_EXPANSION_SYSTEM_DERIVED_NK_CELL_DN	0.1117	1.774	0.0138	0.0582	1
REACTOME_SYNTHESIS_OF_DNA	0.1623	1.7739	0.0115	0.0581	1
GO_NUCLEOBASE_CONTAINING_COMPOUND_KINASE_ACTIVITY	0.2286	1.7738	0.0169	0.0581	1
MODULE_162	0.3722	1.7711	0.0282	0.0589	1
GO_PEPTIDE_HORMONE_BINDING	0.2732	1.7706	0.0223	0.0591	1
GSE14000_UNSTIM_VS_4H_LPS_DC_UP	0.1205	1.7705	0.0179	0.059	1
GO_PEPTIDYL_GLUTAMIC_ACID_MODIFICATION	0.3138	1.7701	0.0265	0.0591	1
GSE9650_GP33_VS_GP276_LCMV_SPECIFIC_EXHAUSTED_CD8_TCELL_DN	0.1135	1.7696	0.0216	0.0592	1
GSE32986_UNSTIM_VS_GMCSF_AND_CURDLAN_HIGHDOSE_STIM_DC_UP	0.1134	1.7694	0.0158	0.0592	1
GCM_APEX1	0.1473	1.7684	0.03	0.0595	1
REACTOME_RNA_POL_I_RNA_POL_III_AND_MITOCHONDRIAL_TRANSCRIPTION	0.1732	1.7683	0.014	0.0595	1
GO_CARBOHYDRATE_CATABOLIC_PROCESS	0.1513	1.7673	0.0143	0.0598	1
GSE17721_LPS_VS_POLYIC_16H_BMDC_UP	0.1132	1.7665	0.0204	0.06	1
GSE17721_4_VS_24H_GARDIQUIMOD_BMDC_DN	0.1143	1.766	0.0207	0.0601	1
GSE20715_0H_VS_48H_OZONE_TLR4_KO_LUNG_UP	0.11	1.7657	0.0167	0.0602	1
GSE3982_DC_VS_NEUTROPHIL_LPS_STIM_UP	0.1144	1.7644	0.0168	0.0605	1
GNF2_RAD23A	0.1899	1.764	0.0159	0.0606	1
BIOCARTA_AHSP_PATHWAY	0.4375	1.7638	0.0117	0.0606	1
GSE2770_UNTREATED_VS_IL4_TREATED_ACT_CD4_TCELL_48H_DN	0.1132	1.7634	0.0084	0.0607	1
KEGG_RNA_POLYMERASE	0.2843	1.762	0.0249	0.0611	1
GSE13547_2H_VS_12_H_ANTI_IGM_STIM_BCELL_DN	0.117	1.7619	0.0118	0.0611	1
GO_BILE_ACID_TRANSMEMBRANE_TRANSPORTER_ACTIVITY	0.4423	1.7616	0.0172	0.0611	1
GO_METHIONINE_METABOLIC_PROCESS	0.3422	1.7616	0.0241	0.0611	1
REACTOME_PHASE1_FUNCTIONALIZATION_OF_COMPOUNDS	0.2163	1.7615	0.0239	0.0611	1
FOSTER_KDM1A_TARGETS_DN	0.1119	1.7607	0.0099	0.0613	1
GSE20727_CTRL_VS_DNFB_ALLERGEN_TREATED_DC_DN	0.1272	1.7604	0.0173	0.0613	1
GSE2770_IL12_ACT_VS_ACT_CD4_TCELL_48H_UP	0.1135	1.7602	0.0256	0.0614	1
REACTOME_PTM_GAMMA_CARBOXYLATION_HYPUSINE_FORMATION_AND_ARYLSULFATASE_ACTIVATION	0.3205	1.7562	0.0146	0.0626	1
GO_POSITIVE_REGULATION_OF_CELLULAR_PROTEIN_CATABOLIC_PROCESS	0.1141	1.756	0.0277	0.0627	1
GSE27786_LSK_VS_LIN_NEG_CELL_DN	0.1131	1.7538	0.0157	0.0634	1
GO_COFACTOR_CATABOLIC_PROCESS	0.3625	1.7534	0.0247	0.0634	1
HNF1_01	0.1054	1.7529	0.0252	0.0636	1
GSE7768_OVA_WITH_LPS_VS_OVA_WITH_MPL_IMMUNIZED_MOUSE_WHOLE_SPLEEN_6H_UP	0.1171	1.7512	0.0106	0.0641	1
REACTOME_HDL_MEDIATED_LIPID_TRANSPORT	0.3853	1.7507	0.0256	0.0642	1
GSE13762_CTRL_VS_125_VITAMIND_DAY5_DC_UP	0.1458	1.7502	0.0236	0.0643	1
GO_PROTEIN_MODIFICATION_BY_SMALL_PROTEIN_CONJUGATION_OR_REMOVAL	0.0546	1.7499	0.0078	0.0644	1
GO_POSITIVE_REGULATION_OF_GLUCONEOGENESIS	0.4484	1.7493	0.0301	0.0645	1
SRC_UP.V1_UP	0.1291	1.7484	0.0202	0.0648	1
GSE41867_LCMV_ARMSTRONG_VS_CLONE13_DAY6_EFFECTOR_CD8_TCELL_UP	0.1106	1.7471	0.0233	0.0652	1
BIOCARTA_COMP_PATHWAY	0.3492	1.7468	0.02	0.0652	1
GO_COMPLEMENT_BINDING	0.3508	1.7467	0.0264	0.0652	1
GSE37533_PPARG1_FOXP3_VS_PPARG2_FOXP3_TRANSDUCED_CD4_TCELL_PIOGLITAZONE_TREATED_UP	0.1175	1.7462	0.0199	0.0654	1
GO_MONOVALENT_INORGANIC_CATION_TRANSPORT	0.0804	1.7458	0.0261	0.0655	1
GNF2_RAN	0.1668	1.7454	0.0175	0.0656	1
GSE17721_LPS_VS_GARDIQUIMOD_6H_BMDC_DN	0.1128	1.7453	0.0165	0.0656	1
GSE40273_GATA1_KO_VS_WT_TREG_UP	0.1086	1.7452	0.0368	0.0656	1
MODULE_373	0.3348	1.7447	0.0198	0.0657	1
GO_ION_TRANSPORT	0.047	1.7445	0.0122	0.0657	1
GO_MONOSACCHARIDE_CATABOLIC_PROCESS	0.2038	1.7443	0.0184	0.0657	1
GO_ODORANT_BINDING	0.3593	1.7443	0.0141	0.0657	1
GO_PRE_AUTOPHAGOSOMAL_STRUCTURE_MEMBRANE	0.3709	1.7426	0.0293	0.0662	1
GO_NEUROPEPTIDE_RECEPTOR_BINDING	0.3305	1.7424	0.0141	0.0662	1
MORF_ARAF1	0.1751	1.7423	0.0142	0.0662	1
GO_PROTON_TRANSPORTING_TWO_SECTOR_ATPASE_COMPLEX_PROTON_TRANSPORTING_DOMAIN	0.3243	1.742	0.0224	0.0663	1
GSE23321_CENTRAL_VS_EFFECTOR_MEMORY_CD8_TCELL_DN	0.112	1.7417	0.0214	0.0663	1
GO_RESPONSE_TO_METAL_ION	0.0885	1.7416	0.0316	0.0663	1
MODULE_109	0.2733	1.7408	0.0263	0.0666	1
GO_PYRIMIDINE_NUCLEOSIDE_MONOPHOSPHATE_METABOLIC_PROCESS	0.3829	1.7407	0.0284	0.0666	1
GSE15659_NAIVE_CD4_TCELL_VS_RESTING_TREG_DN	0.1216	1.7407	0.0169	0.0665	1
GO_MODIFIED_AMINO_ACID_TRANSPORT	0.2975	1.7399	0.0254	0.0667	1
GSE22432_MULTIPOTENT_PROGENITOR_VS_PDC_DN	0.1131	1.7399	0.0179	0.0667	1
REACTOME_S_PHASE	0.1491	1.7392	0.0337	0.0669	1
GO_HYDROLASE_ACTIVITY_ACTING_ON_CARBON_NITROGEN_BUT_NOT_PEPTIDE_BONDS	0.1311	1.7387	0.0178	0.067	1
GSE2405_0H_VS_24H_A_PHAGOCYTOPHILUM_STIM_NEUTROPHIL_UP	0.1146	1.7384	0.0242	0.0671	1
GO_ACUTE_INFLAMMATORY_RESPONSE	0.1937	1.7356	0.0139	0.068	1
GO_DETECTION_OF_CHEMICAL_STIMULUS_INVOLVED_IN_SENSORY_PERCEPTION_OF_TASTE	0.3617	1.7356	0.0344	0.068	1
GO_ORGANOPHOSPHATE_CATABOLIC_PROCESS	0.1424	1.7341	0.0254	0.0684	1
GSE1460_DP_VS_CD4_THYMOCYTE_UP	0.1145	1.7341	0.0251	0.0684	1
GSE3982_NEUTROPHIL_VS_TH1_DN	0.1123	1.7341	0.0203	0.0684	1
ZHONG_RESPONSE_TO_AZACITIDINE_AND_TSA_DN	0.1864	1.734	0.0247	0.0684	1
DIAZ_CHRONIC_MEYLOGENOUS_LEUKEMIA_UP	0.0427	1.7316	0.0157	0.0692	1
KEGG_GLYCOLYSIS_GLUCONEOGENESIS	0.2007	1.7315	0.0204	0.0691	1
GO_POSITIVE_REGULATION_OF_PROTEIN_CATABOLIC_PROCESS	0.0944	1.7311	0.03	0.0692	1
MODULE_102	0.3456	1.731	0.0212	0.0692	1
MORF_TPR	0.1282	1.7308	0.0102	0.0693	1
KEGG_MATURITY_ONSET_DIABETES_OF_THE_YOUNG	0.3395	1.7302	0.0266	0.0694	1
GO_URONIC_ACID_METABOLIC_PROCESS	0.3833	1.73	0.0102	0.0695	1
GO_PYRIMIDINE_DEOXYRIBONUCLEOTIDE_METABOLIC_PROCESS	0.3537	1.7293	0.0212	0.0697	1
GO_REGULATION_OF_CELL_CELL_ADHESION_MEDIATED_BY_CADHERIN	0.5279	1.7291	0.0319	0.0697	1
GO_S_ADENOSYLMETHIONINE_METABOLIC_PROCESS	0.351	1.7264	0.03	0.0706	1
GO_NCRNA_TRANSCRIPTION	0.1648	1.7262	0.0305	0.0707	1
SANSOM_APC_TARGETS_REQUIRE_MYC	0.1069	1.7261	0.0333	0.0707	1
GSE17721_CTRL_VS_POLYIC_4H_BMDC_UP	0.1124	1.7241	0.0243	0.0713	1
KEGG_PPAR_SIGNALING_PATHWAY	0.181	1.7241	0.0224	0.0714	1
GO_PROTEASOME_BINDING	0.3598	1.7238	0.0276	0.0714	1
GO_PURINE_DEOXYRIBONUCLEOTIDE_METABOLIC_PROCESS	0.3777	1.723	0.0175	0.0716	1
MODULE_194	0.3677	1.7225	0.0242	0.0717	1
BIOCARTA_FIBRINOLYSIS_PATHWAY	0.4285	1.722	0.0301	0.0719	1
GO_PHOSPHATIDYLCHOLINE_BINDING	0.3533	1.7198	0.027	0.0727	1
WEBER_METHYLATED_LCP_IN_SPERM_UP	0.4789	1.7197	0.0215	0.0727	1
GSE15330_HSC_VS_PRO_BCELL_UP	0.1061	1.719	0.0175	0.0729	1
GO_MACROMOLECULE_DEACYLATION	0.1819	1.7188	0.0332	0.0729	1
GSE26928_NAIVE_VS_EFF_MEMORY_CD4_TCELL_UP	0.1229	1.7185	0.0286	0.073	1
KINNEY_DNMT1_METHYLATION_TARGETS	0.5279	1.7184	0.0259	0.073	1
GO_ALCOHOL_BINDING	0.1538	1.7164	0.0126	0.0737	1
GO_OUTER_MEMBRANE	0.1142	1.7163	0.0142	0.0737	1
GSE9650_EXHAUSTED_VS_MEMORY_CD8_TCELL_DN	0.1085	1.7163	0.0258	0.0736	1
GSE15330_LYMPHOID_MULTIPOTENT_VS_GRANULOCYTE_MONOCYTE_PROGENITOR_DN	0.1114	1.7154	0.0181	0.074	1
GSE20484_MCSG_VS_CXCL4_MONOCYTE_DERIVED_MACROPHAGE_UP	0.1162	1.7151	0.029	0.074	1
REACTOME_RNA_POL_II_TRANSCRIPTION_PRE_INITIATION_AND_PROMOTER_OPENING	0.2436	1.715	0.0357	0.074	1
GO_VITAMIN_BIOSYNTHETIC_PROCESS	0.3962	1.7138	0.035	0.0744	1
GO_DNA_DIRECTED_RNA_POLYMERASE_III_COMPLEX	0.3312	1.7133	0.0266	0.0745	1
GO_MATURATION_OF_SSU_RRNA	0.2303	1.7124	0.0231	0.0748	1
GO_ORGANIC_HYDROXY_COMPOUND_CATABOLIC_PROCESS	0.1826	1.7123	0.0115	0.0748	1
GSE27786_LIN_NEG_VS_MONO_MAC_UP	0.1084	1.7122	0.0264	0.0748	1
GSE7831_CPG_VS_INFLUENZA_STIM_PDC_4H_UP	0.1122	1.711	0.018	0.0752	1
CHIANG_LIVER_CANCER_SUBCLASS_INTERFERON_DN	0.2177	1.7109	0.0325	0.0752	1
GSE27241_WT_CTRL_VS_DIGOXIN_TREATED_RORGT_KO_CD4_TCELL_IN_TH17_POLARIZING_CONDITIONS_DN	0.1189	1.7103	0.0334	0.0753	1
RFX1_01	0.1006	1.7103	0.0243	0.0754	1
GSE29618_LAIV_VS_TIV_FLU_VACCINE_DAY7_BCELL_DN	0.1111	1.7098	0.0245	0.0755	1
GO_STEROL_TRANSPORT	0.2079	1.7096	0.0267	0.0755	1
GO_REGULATION_OF_LIPID_METABOLIC_PROCESS	0.0934	1.709	0.0185	0.0757	1
GO_CARDIOLIPIN_METABOLIC_PROCESS	0.3896	1.7087	0.024	0.0757	1
GO_GLUCAN_BIOSYNTHETIC_PROCESS	0.2939	1.7087	0.0298	0.0757	1
GO_PRECATALYTIC_SPLICEOSOME	0.3117	1.7085	0.0359	0.0758	1
GO_PROTEIN_LIPID_COMPLEX_ASSEMBLY	0.3132	1.7068	0.0416	0.0763	1
GSE16385_UNTREATED_VS_12H_ROSIGLITAZONE_IFNG_TNF_TREATED_MACROPHAGE_DN	0.1148	1.7063	0.0204	0.0765	1
GO_PROTEIN_LOCALIZATION_TO_ORGANELLE	0.067	1.7062	0.0256	0.0765	1
GO_TRANSMEMBRANE_TRANSPORT	0.0498	1.7062	0.0239	0.0765	1
GO_NCRNA_3_END_PROCESSING	0.3432	1.7055	0.0229	0.0767	1
GSE11864_UNTREATED_VS_CSF1_IFNG_PAM3CYS_IN_MAC_UP	0.1139	1.7044	0.0212	0.077	1
GSE4142_PLASMA_CELL_VS_MEMORY_BCELL_DN	0.1094	1.7042	0.0234	0.0771	1
GO_PROTEIN_COMPLEX_BIOGENESIS	0.0492	1.7039	0.0333	0.0771	1
GSE22886_NAIVE_TCELL_VS_NEUTROPHIL_UP	0.1087	1.7032	0.0285	0.0774	1
GO_ALCOHOL_DEHYDROGENASE_NADP_ACTIVITY	0.3996	1.7026	0.0252	0.0776	1
GSE1925_3H_VS_24H_IFNG_STIM_IFNG_PRIMED_MACROPHAGE_DN	0.1086	1.7019	0.0288	0.0778	1
GSE19888_CTRL_VS_A3R_ACT_TREATED_MAST_CELL_PRETREATED_WITH_A3R_INH_DN	0.1093	1.7018	0.0395	0.0778	1
GO_OXIDOREDUCTASE_ACTIVITY_ACTING_ON_A_SULFUR_GROUP_OF_DONORS_DISULFIDE_AS_ACCEPTOR	0.4648	1.7016	0.0269	0.0778	1
GSE3982_CENT_MEMORY_CD4_TCELL_VS_TH1_DN	0.1082	1.6996	0.0222	0.0786	1
GSE13411_NAIVE_BCELL_VS_PLASMA_CELL_DN	0.1124	1.6988	0.0177	0.0788	1
SUMI_HNF4A_TARGETS	0.2699	1.6988	0.0382	0.0788	1
MORF_DEK	0.0938	1.6978	0.0237	0.0791	1
GSE17721_CTRL_VS_POLYIC_6H_BMDC_UP	0.1141	1.6975	0.0339	0.0792	1
GSE5463_CTRL_VS_DEXAMETHASONE_TREATED_THYMOCYTE_UP	0.1094	1.6972	0.0224	0.0792	1
GO_PROTEIN_LOCALIZATION_TO_MEMBRANE	0.0815	1.6971	0.025	0.0792	1
GSE27291_0H_VS_6H_STIM_GAMMADELTA_TCELL_DN	0.1203	1.6969	0.0141	0.0793	1
NUTT_GBM_VS_AO_GLIOMA_DN	0.2294	1.6969	0.0363	0.0792	1
ZHAN_MULTIPLE_MYELOMA_SUBGROUPS	0.2616	1.6966	0.0277	0.0793	1
REACTOME_RNA_POL_I_TRANSCRIPTION_TERMINATION	0.3208	1.6961	0.0333	0.0795	1
GSE25087_TREG_VS_TCONV_ADULT_DN	0.115	1.6959	0.0314	0.0795	1
GO_STRUCTURAL_CONSTITUENT_OF_EYE_LENS	0.4129	1.6955	0.0187	0.0796	1
GSE43955_10H_VS_60H_ACT_CD4_TCELL_WITH_TGFB_IL6_UP	0.1091	1.6954	0.0193	0.0796	1
GSE3039_CD4_TCELL_VS_NKT_CELL_DN	0.1066	1.6949	0.0246	0.0797	1
GO_RESPONSE_TO_NUTRIENT	0.1073	1.6945	0.0341	0.0798	1
GO_NUCLEAR_TRANSCRIBED_MRNA_CATABOLIC_PROCESS_EXONUCLEOLYTIC	0.2607	1.6939	0.029	0.08	1
GO_POSITIVE_REGULATION_OF_GLYCOGEN_METABOLIC_PROCESS	0.3605	1.6922	0.0342	0.0807	1
JIANG_AGING_HYPOTHALAMUS_UP	0.2212	1.6918	0.0135	0.0808	1
GSE360_HIGH_VS_LOW_DOSE_B_MALAYI_MAC_UP	0.1083	1.6914	0.0242	0.0809	1
GO_PROTEIN_HOMOOLIGOMERIZATION	0.0978	1.6912	0.0202	0.0809	1
GSE4984_UNTREATED_VS_VEHICLE_CTRL_TREATED_DC_DN	0.1173	1.6907	0.0309	0.0811	1
REACTOME_BIOSYNTHESIS_OF_THE_N_GLYCAN_PRECURSOR_DOLICHOL_LIPID_LINKED_OLIGOSACCHARIDE_LLO_AND_TRANSFER_TO_A_NASCENT_PROTEIN	0.2857	1.6906	0.0232	0.0811	1
GO_AUTOPHAGOSOME_ORGANIZATION	0.2319	1.6905	0.0191	0.0811	1
GSE34156_UNTREATED_VS_24H_NOD2_AND_TLR1_TLR2_LIGAND_TREATED_MONOCYTE_DN	0.1289	1.6902	0.0362	0.0811	1
GO_POSITIVE_REGULATION_OF_LIPID_CATABOLIC_PROCESS	0.2827	1.6895	0.0216	0.0814	1
GSE22886_IGM_MEMORY_BCELL_VS_BLOOD_PLASMA_CELL_DN	0.1051	1.6885	0.0227	0.0817	1
GO_TRANSMITTER_GATED_CHANNEL_ACTIVITY	0.3042	1.6873	0.0287	0.0822	1
GO_CILIUM	0.0733	1.6868	0.0261	0.0823	1
GSE3982_MAST_CELL_VS_NEUTROPHIL_UP	0.1077	1.6867	0.0241	0.0823	1
REACTOME_TELOMERE_MAINTENANCE	0.2151	1.6861	0.0398	0.0825	1
GO_RESPONSE_TO_POTASSIUM_ION	0.4244	1.6858	0.0328	0.0826	1
REACTOME_SYNTHESIS_OF_VERY_LONG_CHAIN_FATTY_ACYL_COAS	0.3781	1.6844	0.0349	0.0831	1
REACTOME_PACKAGING_OF_TELOMERE_ENDS	0.3251	1.684	0.0327	0.0832	1
GO_EXOPEPTIDASE_ACTIVITY	0.1466	1.6835	0.0283	0.0834	1
GSE5542_IFNG_VS_IFNA_TREATED_EPITHELIAL_CELLS_6H_DN	0.1076	1.6831	0.0319	0.0835	1
MODULE_327	0.3244	1.683	0.0254	0.0835	1
MORF_JUND	0.195	1.6822	0.0225	0.0838	1
GO_POSITIVE_REGULATION_OF_FATTY_ACID_OXIDATION	0.3798	1.6819	0.0209	0.0838	1
GO_REACTIVE_NITROGEN_SPECIES_METABOLIC_PROCESS	0.3384	1.6801	0.0309	0.0846	1
MORF_PSMC2	0.1357	1.6789	0.0311	0.085	1
GO_NUCLEOSIDE_TRIPHOSPHATE_CATABOLIC_PROCESS	0.3933	1.6788	0.0367	0.085	1
GSE12845_NAIVE_VS_PRE_GC_TONSIL_BCELL_DN	0.1075	1.6783	0.0316	0.0851	1
GO_PRE_AUTOPHAGOSOMAL_STRUCTURE	0.262	1.6782	0.0314	0.0851	1
GO_FATTY_ACID_TRANSPORTER_ACTIVITY	0.424	1.6751	0.0393	0.0864	1
GO_NUCLEOTIDE_PHOSPHORYLATION	0.1877	1.675	0.0331	0.0864	1
GO_PYRIMIDINE_RIBONUCLEOSIDE_METABOLIC_PROCESS	0.2735	1.675	0.0352	0.0864	1
GO_RESPONSE_TO_EXTRACELLULAR_STIMULUS	0.0727	1.6747	0.0414	0.0864	1
GSE40493_BCL6_KO_VS_WT_TREG_DN	0.1572	1.6741	0.0295	0.0867	1
KEGG_ABC_TRANSPORTERS	0.2223	1.6738	0.0346	0.0867	1
GSE22935_24H_VS_48H_MBOVIS_BCG_STIM_MYD88_KO_MACROPHAGE_DN	0.1096	1.6737	0.0371	0.0867	1
GSE8921_UNSTIM_0H_VS_TLR1_2_STIM_MONOCYTE_12H_UP	0.1072	1.6709	0.0332	0.0879	1
GO_PEPTIDASE_ACTIVITY	0.0663	1.6708	0.0455	0.0879	1
GO_PROTEASOME_ASSEMBLY	0.3851	1.6701	0.0229	0.0881	1
GO_CILIARY_PART	0.0896	1.6697	0.0358	0.0882	1
GO_PROTEIN_UBIQUITINATION	0.0612	1.6696	0.0198	0.0882	1
GO_CARBOXYLIC_ESTER_HYDROLASE_ACTIVITY	0.1386	1.6688	0.0433	0.0885	1
GSE34156_NOD2_LIGAND_VS_NOD2_AND_TLR1_TLR2_LIGAND_6H_TREATED_MONOCYTE_UP	0.1145	1.6683	0.0259	0.0887	1
MATZUK_PREOVULATORY_FOLLICLE	0.4572	1.6682	0.0269	0.0887	1
GO_REGULATION_OF_CELLULAR_RESPIRATION	0.2999	1.6679	0.0273	0.0888	1
GSE17974_CTRL_VS_ACT_IL4_AND_ANTI_IL12_12H_CD4_TCELL_DN	0.1071	1.6676	0.0424	0.0888	1
GNF2_CCNA1	0.2137	1.6675	0.0306	0.0889	1
MODULE_130	0.3192	1.6675	0.0277	0.0888	1
WHITEHURST_PACLITAXEL_SENSITIVITY	0.2382	1.6672	0.0312	0.0889	1
GO_U12_TYPE_SPLICEOSOMAL_COMPLEX	0.2818	1.667	0.0413	0.0889	1
WU_HBX_TARGETS_3_UP	0.3441	1.6667	0.0299	0.089	1
GSE29164_UNTREATED_VS_CD8_TCELL_TREATED_MELANOMA_DAY7_UP	0.1042	1.6662	0.0302	0.0892	1
GSE15330_HSC_VS_LYMPHOID_PRIMED_MULTIPOTENT_PROGENITOR_IKAROS_KO_UP	0.1111	1.6661	0.0332	0.0891	1
GSE24574_BCL6_HIGH_TFH_VS_NAIVE_CD4_TCELL_UP	0.1075	1.6653	0.026	0.0895	1
GO_RESPONSE_TO_MERCURY_ION	0.3599	1.6644	0.035	0.0898	1
GSE7831_1H_VS_4H_INFLUENZA_STIM_PDC_UP	0.1035	1.6642	0.0298	0.0899	1
GO_MISFOLDED_OR_INCOMPLETELY_SYNTHESIZED_PROTEIN_CATABOLIC_PROCESS	0.3705	1.6635	0.031	0.0901	1
GO_VIRAL_LIFE_CYCLE	0.0894	1.6634	0.0316	0.0901	1
KRIEG_KDM3A_TARGETS_NOT_HYPOXIA	0.1107	1.6629	0.0335	0.0903	1
GSE3982_CENT_MEMORY_CD4_TCELL_VS_TH2_DN	0.1075	1.6616	0.032	0.0908	1
MODULE_4	0.3119	1.6604	0.0423	0.0913	1
KEGG_RIBOFLAVIN_METABOLISM	0.3569	1.6601	0.0346	0.0914	1
GO_POSITIVE_REGULATION_OF_LIPID_METABOLIC_PROCESS	0.1271	1.6597	0.0314	0.0915	1
GSE28726_NAIVE_CD4_TCELL_VS_NAIVE_VA24NEG_NKTCELL_UP	0.1059	1.6597	0.0296	0.0915	1
GO_PROTEIN_POLYUBIQUITINATION	0.0946	1.6586	0.0317	0.0919	1
BYSTRYKH_HEMATOPOIESIS_STEM_CELL_IL3RA	0.5091	1.6575	0.0305	0.0923	1
GO_METHIONINE_BIOSYNTHETIC_PROCESS	0.3739	1.6575	0.0308	0.0923	1
GO_DISRUPTION_OF_CELLS_OF_OTHER_ORGANISM_INVOLVED_IN_SYMBIOTIC_INTERACTION	0.4085	1.6567	0.0343	0.0926	1
GSE36392_EOSINOPHIL_VS_NEUTROPHIL_IL25_TREATED_LUNG_DN	0.1068	1.6556	0.0433	0.093	1
SCHUHMACHER_MYC_TARGETS_UP	0.1626	1.6556	0.029	0.093	1
GSE34515_CD16_NEG_VS_POS_MONOCYTE_UP	0.1112	1.6544	0.0352	0.0935	1
GO_TELOMERE_CAP_COMPLEX	0.4279	1.6543	0.0268	0.0935	1
MODULE_58	0.3285	1.6534	0.0385	0.0938	1
GSE32255_WT_VS_JMJD2D_KNOCKDOWN_4H_LPS_STIM_DC_DN	0.1243	1.653	0.0428	0.094	1
GO_UBIQUITIN_SPECIFIC_PROTEASE_BINDING	0.4254	1.6526	0.034	0.0941	1
GSE4142_PLASMA_CELL_VS_GC_BCELL_DN	0.1082	1.6518	0.0483	0.0944	1
FERREIRA_EWINGS_SARCOMA_UNSTABLE_VS_STABLE_DN	0.1555	1.6515	0.0314	0.0945	1
KEGG_CYSTEINE_AND_METHIONINE_METABOLISM	0.2551	1.6514	0.0257	0.0945	1
WEBER_METHYLATED_HCP_IN_SPERM_DN	0.2981	1.651	0.0321	0.0946	1
DAZARD_UV_RESPONSE_CLUSTER_G5	0.4578	1.6501	0.039	0.095	1
GO_FATTY_ACID_HOMEOSTASIS	0.4065	1.6491	0.0269	0.0954	1
GSE17721_POLYIC_VS_GARDIQUIMOD_6H_BMDC_DN	0.1088	1.6491	0.0319	0.0953	1
REACTOME_FATTY_ACYL_COA_BIOSYNTHESIS	0.3306	1.648	0.0402	0.0958	1
HALLMARK_GLYCOLYSIS	0.1045	1.6479	0.0278	0.0958	1
GSE21670_STAT3_KO_VS_WT_CD4_TCELL_TGFB_IL6_TREATED_UP	0.1098	1.6474	0.0407	0.096	1
GO_ENDOPEPTIDASE_ACTIVITY	0.0779	1.6461	0.0365	0.0965	1
GO_DRUG_TRANSPORT	0.2835	1.6456	0.034	0.0967	1
GO_RETROGRADE_PROTEIN_TRANSPORT_ER_TO_CYTOSOL	0.3689	1.6453	0.0342	0.0968	1
GO_CELLULAR_IRON_ION_HOMEOSTASIS	0.2162	1.6431	0.0344	0.0978	1
GO_MANNOSYLTRANSFERASE_ACTIVITY	0.2969	1.643	0.0318	0.0977	1
GSE5589_LPS_VS_LPS_AND_IL6_STIM_IL10_KO_MACROPHAGE_45MIN_UP	0.1082	1.643	0.0375	0.0977	1
GO_QUINONE_METABOLIC_PROCESS	0.3029	1.6426	0.0196	0.0978	1
WEBER_METHYLATED_ICP_IN_FIBROBLAST	0.4016	1.6413	0.0313	0.0984	1
GO_IRON_COORDINATION_ENTITY_TRANSPORT	0.4085	1.6391	0.0548	0.0993	1
RASHI_RESPONSE_TO_IONIZING_RADIATION_1	0.214	1.638	0.0423	0.0998	1
GO_TRANSCRIPTION_FROM_RNA_POLYMERASE_I_PROMOTER	0.2289	1.6378	0.022	0.0999	1
GSE17721_0.5H_VS_4H_PAM3CSK4_BMDC_UP	0.1058	1.6374	0.0398	0.1	1
GO_POSITIVE_REGULATION_OF_ERAD_PATHWAY	0.3852	1.637	0.0401	0.1002	1
PPARG_01	0.2219	1.6368	0.0387	0.1002	1
CHR14Q11	0.1348	1.6354	0.0397	0.1008	1
GO_TRNA_THREONYLCARBAMOYLADENOSINE_METABOLIC_PROCESS	0.4479	1.6353	0.0345	0.1008	1
GSE17721_CPG_VS_GARDIQUIMOD_1H_BMDC_DN	0.1023	1.6351	0.0294	0.1008	1
GSE43955_10H_VS_30H_ACT_CD4_TCELL_WITH_TGFB_IL6_UP	0.1045	1.6351	0.0196	0.1009	1
PENG_GLUCOSE_DEPRIVATION_UP	0.2118	1.6345	0.0388	0.101	1
GSE17974_0H_VS_1H_IN_VITRO_ACT_CD4_TCELL_UP	0.12	1.6343	0.0405	0.1011	1
GSE36888_UNTREATED_VS_IL2_TREATED_STAT5_AB_KNOCKIN_TCELL_6H_DN	0.1093	1.6336	0.0318	0.1013	1
REACTOME_FORMATION_OF_RNA_POL_II_ELONGATION_COMPLEX_	0.2305	1.6336	0.034	0.1013	1
GO_SPERM_FLAGELLUM	0.1963	1.6334	0.0399	0.1013	1
GSE6875_TCONV_VS_FOXP3_KO_TREG_DN	0.1042	1.6334	0.0298	0.1013	1
GO_COFACTOR_TRANSPORT	0.2769	1.6324	0.0385	0.1017	1
GSE15330_MEGAKARYOCYTE_ERYTHROID_PROGENITOR_VS_PRO_BCELL_DN	0.1034	1.6324	0.0301	0.1016	1
IGLESIAS_E2F_TARGETS_DN	0.4405	1.6316	0.0304	0.102	1
GSE21546_WT_VS_ELK1_KO_DP_THYMOCYTES_DN	0.106	1.6304	0.0477	0.1025	1
GSE369_PRE_VS_POST_IL6_INJECTION_SOCS3_KO_LIVER_DN	0.1045	1.6304	0.0388	0.1025	1
LUI_THYROID_CANCER_CLUSTER_5	0.3737	1.6303	0.055	0.1025	1
GO_ENERGY_RESERVE_METABOLIC_PROCESS	0.1726	1.6297	0.0382	0.1027	1
GSE41867_NAIVE_VS_DAY30_LCMV_ARMSTRONG_MEMORY_CD8_TCELL_DN	0.1041	1.6296	0.0467	0.1027	1
ZHONG_SECRETOME_OF_LUNG_CANCER_AND_MACROPHAGE	0.1675	1.6293	0.0466	0.1028	1
GO_MONOSACCHARIDE_METABOLIC_PROCESS	0.1076	1.6291	0.0473	0.1028	1
KEGG_PHENYLALANINE_METABOLISM	0.3197	1.628	0.0427	0.1033	1
GSE18791_CTRL_VS_NEWCASTLE_VIRUS_DC_8H_UP	0.1083	1.6277	0.0353	0.1034	1
WELCSH_BRCA1_TARGETS_DN	0.122	1.6277	0.0254	0.1034	1
GSE27786_BCELL_VS_ERYTHROBLAST_UP	0.1052	1.6271	0.0355	0.1036	1
GSE34156_NOD2_LIGAND_VS_NOD2_AND_TLR1_TLR2_LIGAND_6H_TREATED_MONOCYTE_DN	0.1051	1.6268	0.0346	0.1037	1
GSE41978_ID2_KO_AND_BIM_KO_VS_BIM_KO_KLRG1_LOW_EFFECTOR_CD8_TCELL_UP	0.1085	1.6266	0.0423	0.1037	1
MODULE_539	0.3736	1.6248	0.0405	0.1045	1
GO_NUCLEOSIDE_DIPHOSPHATE_METABOLIC_PROCESS	0.1584	1.6247	0.0474	0.1045	1
GSE43955_1H_VS_42H_ACT_CD4_TCELL_WITH_TGFB_IL6_UP	0.1033	1.6242	0.0407	0.1047	1
GO_DNA_TEMPLATED_TRANSCRIPTION_TERMINATION	0.1417	1.6239	0.0484	0.1048	1
GSE6674_UNSTIM_VS_PL2_3_STIM_BCELL_UP	0.1259	1.6233	0.0416	0.105	1
HNF4_01_B	0.0937	1.6233	0.0371	0.105	1
GO_DNA_TEMPLATED_TRANSCRIPTION_INITIATION	0.1024	1.622	0.0379	0.1056	1
DAZARD_RESPONSE_TO_UV_NHEK_UP	0.0984	1.6218	0.0463	0.1057	1
GSE27786_LIN_NEG_VS_ERYTHROBLAST_UP	0.1031	1.6214	0.0379	0.1058	1
GO_NEGATIVE_REGULATION_OF_LIPID_METABOLIC_PROCESS	0.1665	1.621	0.0498	0.1059	1
GSE14769_UNSTIM_VS_360MIN_LPS_BMDM_UP	0.1075	1.6198	0.0348	0.1065	1
GSE21774_CD56_BRIGHT_VS_DIM_CD62L_POSITIVE_NK_CELL_DN	0.1027	1.6196	0.0376	0.1065	1
GO_PROTEIN_LIPID_COMPLEX_BINDING	0.2948	1.6195	0.0339	0.1065	1
GSE15324_NAIVE_VS_ACTIVATED_CD8_TCELL_UP	0.1048	1.6189	0.0348	0.1067	1
GO_RNA_POLYMERASE_ACTIVITY	0.21	1.6177	0.0427	0.1073	1
GO_DNA_DAMAGE_RESPONSE_DETECTION_OF_DNA_DAMAGE	0.2324	1.617	0.034	0.1076	1
WEBER_METHYLATED_HCP_IN_FIBROBLAST_DN	0.2372	1.617	0.0407	0.1076	1
GSE25123_CTRL_VS_IL4_AND_ROSIGLITAZONE_STIM_MACROPHAGE_DN	0.109	1.6164	0.0369	0.1078	1
GO_REGULATION_OF_ACUTE_INFLAMMATORY_RESPONSE	0.1684	1.6161	0.0407	0.1079	1
MODULE_514	0.4924	1.6161	0.0407	0.1078	1
HILLION_HMGA1_TARGETS	0.1531	1.6153	0.0452	0.1082	1
WEI_MYCN_TARGETS_WITH_E_BOX	0.0559	1.6153	0.0477	0.1081	1
GO_INDOLE_CONTAINING_COMPOUND_METABOLIC_PROCESS	0.2888	1.6146	0.0522	0.1084	1
GSE28726_NAIVE_VS_ACTIVATED_VA24NEG_NKTCELL_UP	0.1018	1.6146	0.0314	0.1084	1
GO_PEPTIDE_CATABOLIC_PROCESS	0.3078	1.6144	0.0422	0.1084	1
GSE43863_TH1_VS_LY6C_INT_CXCR5POS_EFFECTOR_CD4_TCELL_UP	0.1032	1.6143	0.0466	0.1084	1
GSE17721_4H_VS_24H_POLYIC_BMDC_DN	0.1039	1.614	0.0327	0.1085	1
GSE2770_IL12_VS_IL4_TREATED_ACT_CD4_TCELL_6H_UP	0.1038	1.614	0.0247	0.1085	1
BIOCARTA_LONGEVITY_PATHWAY	0.3609	1.6138	0.0593	0.1085	1
KEGG_SPLICEOSOME	0.1288	1.6132	0.0455	0.1088	1
GCM_DPF2	0.2598	1.6128	0.0349	0.1089	1
GO_POSITIVE_REGULATION_OF_FATTY_ACID_METABOLIC_PROCESS	0.2444	1.6115	0.0443	0.1095	1
GSE43863_TH1_VS_LY6C_LOW_CXCR5NEG_EFFECTOR_CD4_TCELL_UP	0.1024	1.6101	0.0355	0.1102	1
APPIERTO_RESPONSE_TO_FENRETINIDE_DN	0.1964	1.609	0.0495	0.1107	1
GSE46606_DAY1_VS_DAY3_CD40L_IL2_IL5_STIMULATED_IRF4HIGH_BCELL_UP	0.102	1.6082	0.0632	0.111	1
GSE22140_HEALTHY_VS_ARTHRITIC_GERMFREE_MOUSE_CD4_TCELL_UP	0.1026	1.6074	0.0373	0.1114	1
GO_QUATERNARY_AMMONIUM_GROUP_BINDING	0.2257	1.6061	0.0418	0.112	1
GO_PROTEIN_K48_LINKED_UBIQUITINATION	0.198	1.606	0.0581	0.112	1
GO_OMEGA_PEPTIDASE_ACTIVITY	0.3501	1.6054	0.0508	0.1123	1
GO_POSITIVE_REGULATION_OF_PROTEIN_MODIFICATION_BY_SMALL_PROTEIN_CONJUGATION_OR_REMOVAL	0.1034	1.6039	0.0447	0.113	1
GSE23695_CD57_POS_VS_NEG_NK_CELL_DN	0.1026	1.6027	0.0489	0.1136	1
MORF_DDB1	0.0919	1.6025	0.0354	0.1136	1
GSE15930_STIM_VS_STIM_AND_IFNAB_24H_CD8_T_CELL_UP	0.1047	1.6019	0.0456	0.1138	1
GSE17721_CTRL_VS_CPG_12H_BMDC_UP	0.1043	1.6011	0.0447	0.1142	1
REACTOME_ETHANOL_OXIDATION	0.4564	1.6005	0.0432	0.1145	1
GSE25088_CTRL_VS_ROSIGLITAZONE_STIM_STAT6_KO_MACROPHAGE_DN	0.1056	1.5998	0.0346	0.1147	1
LUI_TARGETS_OF_PAX8_PPARG_FUSION	0.2455	1.5998	0.0374	0.1148	1
GO_PHOTORECEPTOR_CELL_DEVELOPMENT	0.2334	1.5995	0.0506	0.1148	1
GO_REGULATION_OF_GENERATION_OF_PRECURSOR_METABOLITES_AND_ENERGY	0.1515	1.5989	0.0314	0.1151	1
GSE19401_PAM2CSK4_VS_RETINOIC_ACID_AND_PAM2CSK4_STIM_FOLLICULAR_DC_UP	0.1106	1.5987	0.032	0.1151	1
VANLOO_SP3_TARGETS_DN	0.1574	1.5978	0.0414	0.1155	1
MTOR_UP.V1_UP	0.1132	1.5971	0.0466	0.1159	1
GO_TRANSFERASE_ACTIVITY_TRANSFERRING_ACYL_GROUPS	0.0915	1.5964	0.0412	0.1162	1
GSE27786_CD4_TCELL_VS_NKTCELL_UP	0.1003	1.5943	0.0496	0.1174	1
MORF_PPP5C	0.1489	1.5934	0.0374	0.1178	1
GSE10239_MEMORY_VS_DAY4.5_EFF_CD8_TCELL_UP	0.1024	1.5928	0.0358	0.118	1
MODULE_236	0.3364	1.5928	0.0435	0.118	1
GO_MACROAUTOPHAGY	0.089	1.5924	0.0417	0.1181	1
GSE22886_CTRL_VS_LPS_24H_DC_UP	0.1015	1.5924	0.0385	0.1181	1
GO_GLUCOSIDASE_ACTIVITY	0.3949	1.5917	0.0602	0.1184	1
GSE20715_WT_VS_TLR4_KO_6H_OZONE_LUNG_DN	0.1056	1.5912	0.0484	0.1186	1
CHR14Q12	0.295	1.591	0.0442	0.1186	1
GO_ALCOHOL_CATABOLIC_PROCESS	0.1868	1.5905	0.0416	0.1189	1
GSE28737_BCL6_HET_VS_BCL6_KO_MARGINAL_ZONE_BCELL_DN	0.1022	1.5899	0.0493	0.1192	1
GO_MITOCHONDRION_MORPHOGENESIS	0.3098	1.5887	0.0467	0.1198	1
GO_NCRNA_CATABOLIC_PROCESS	0.2923	1.588	0.0416	0.12	1
GO_SULFUR_COMPOUND_TRANSPORT	0.2429	1.588	0.0354	0.1201	1
GO_IRON_ION_HOMEOSTASIS	0.1687	1.587	0.0455	0.1206	1
GSE32423_IL7_VS_IL7_IL4_MEMORY_CD8_TCELL_DN	0.1044	1.5864	0.0486	0.1208	1
GSE17721_CTRL_VS_POLYIC_12H_BMDC_UP	0.1044	1.5855	0.045	0.1213	1
GSE18791_UNSTIM_VS_NEWCATSLE_VIRUS_DC_18H_UP	0.1028	1.5853	0.0391	0.1213	1
MODULE_368	0.3375	1.5849	0.0536	0.1215	1
GSE37533_UNTREATED_VS_PIOGLIZATONE_TREATED_CD4_TCELL_PPARG2_AND_FOXP3_TRASDUCED_DN	0.1112	1.5847	0.0571	0.1215	1
GSE33292_DN3_THYMOCYTE_VS_TCELL_LYMPHOMA_FROM_TCF1_KO_UP	0.1073	1.5837	0.0418	0.122	1
SCHLOSSER_MYC_AND_SERUM_RESPONSE_SYNERGY	0.2297	1.5836	0.0428	0.122	1
GO_VITAMIN_TRANSPORTER_ACTIVITY	0.3055	1.5835	0.0382	0.122	1
GO_HYDROLASE_ACTIVITY_ACTING_ON_ESTER_BONDS	0.0551	1.5834	0.0691	0.122	1
GO_GLUCOSE_METABOLIC_PROCESS	0.129	1.5833	0.0423	0.122	1
GO_O_METHYLTRANSFERASE_ACTIVITY	0.3548	1.5831	0.0451	0.122	1
HOXA9_DN.V1_DN	0.1065	1.5826	0.056	0.1222	1
DODD_NASOPHARYNGEAL_CARCINOMA_UP	0.0373	1.582	0.0388	0.1225	1
KAYO_AGING_MUSCLE_DN	0.1281	1.582	0.0658	0.1225	1
ZAMORA_NOS2_TARGETS_DN	0.1459	1.5816	0.0521	0.1226	1
GSE17721_CTRL_VS_POLYIC_2H_BMDC_UP	0.1044	1.5813	0.0595	0.1227	1
GO_CARBON_NITROGEN_LIGASE_ACTIVITY_WITH_GLUTAMINE_AS_AMIDO_N_DONOR	0.4122	1.5811	0.0398	0.1227	1
GSE1112_OT1_VS_HY_CD8AB_THYMOCYTE_RTOC_CULTURE_DN	0.1039	1.5811	0.05	0.1227	1
GSE15930_STIM_VS_STIM_AND_TRICHOSTATINA_72H_CD8_T_CELL_UP	0.1008	1.5803	0.0466	0.1231	1
GSE17721_PAM3CSK4_VS_CPG_1H_BMDC_UP	0.0993	1.5802	0.0414	0.123	1
QI_HYPOXIA	0.1177	1.5801	0.0548	0.1231	1
GSE40274_CTRL_VS_FOXP3_AND_GATA1_TRANSDUCED_ACTIVATED_CD4_TCELL_DN	0.1197	1.5799	0.0646	0.1231	1
GO_ANDROGEN_METABOLIC_PROCESS	0.2783	1.5794	0.0554	0.1233	1
GSE39152_SPLEEN_CD103_NEG_VS_BRAIN_CD103_POS_MEMORY_CD8_TCELL_DN	0.1032	1.5794	0.0473	0.1233	1
GTTGNYNNRGNAAC_UNKNOWN	0.1536	1.579	0.0469	0.1234	1
MODULE_349	0.3274	1.579	0.0649	0.1234	1
GO_METHYLATION	0.0914	1.5788	0.0484	0.1234	1
GO_NEGATIVE_REGULATION_OF_NUCLEOSIDE_METABOLIC_PROCESS	0.3294	1.5787	0.0423	0.1233	1
GO_RNA_INTERFERENCE	0.4547	1.5785	0.0617	0.1234	1
GO_CUL4_RING_E3_UBIQUITIN_LIGASE_COMPLEX	0.2705	1.5783	0.0499	0.1235	1
KIM_TIAL1_TARGETS	0.2465	1.5768	0.0507	0.1243	1
GSE9239_CTRL_VS_TNF_INHIBITOR_TREATED_DC_UP	0.1026	1.5765	0.0511	0.1244	1
VANOEVELEN_MYOGENESIS_SIN3A_TARGETS	0.094	1.5762	0.0402	0.1245	1
GNF2_BNIP3L	0.1737	1.576	0.0382	0.1245	1
REACTOME_RNA_POL_I_TRANSCRIPTION	0.2057	1.5759	0.0519	0.1245	1
CHEOK_RESPONSE_TO_MERCAPTOPURINE_AND_HD_MTX_DN	0.2873	1.5756	0.0375	0.1246	1
GSE45365_CTRL_VS_MCMV_INFECTION_NK_CELL_UP	0.0997	1.5756	0.0517	0.1246	1
GO_DEACETYLASE_ACTIVITY	0.1806	1.5752	0.0581	0.1248	1
CGGTGTG_MIR220	0.6279	1.5749	0.0552	0.1248	1
GO_HYDROLASE_ACTIVITY_ACTING_ON_GLYCOSYL_BONDS	0.1378	1.5748	0.0519	0.1248	1
GSE40666_STAT1_KO_VS_STAT4_KO_CD8_TCELL_UP	0.1042	1.5748	0.0573	0.1248	1
GO_NEURONAL_ACTION_POTENTIAL	0.274	1.5743	0.0456	0.1249	1
REACTOME_ABORTIVE_ELONGATION_OF_HIV1_TRANSCRIPT_IN_THE_ABSENCE_OF_TAT	0.3055	1.5743	0.0464	0.125	1
HOUSTIS_ROS	0.2327	1.5739	0.05	0.1251	1
GO_REGULATION_OF_NUCLEOSIDE_METABOLIC_PROCESS	0.2062	1.5735	0.0388	0.1253	1
GSE23505_UNTREATED_VS_4DAY_IL6_IL1_TGFB_TREATED_CD4_TCELL_DN	0.099	1.5734	0.0511	0.1252	1
REACTOME_CYTOSOLIC_SULFONATION_OF_SMALL_MOLECULES	0.4109	1.5704	0.0482	0.127	1
RODWELL_AGING_KIDNEY_NO_BLOOD_DN	0.1163	1.5696	0.0501	0.1274	1
GSE17301_CTRL_VS_48H_ACD3_ACD28_IFNA2_STIM_CD8_TCELL_UP	0.0995	1.569	0.0429	0.1277	1
GSE27859_MACROPHAGE_VS_CD11C_INT_F480_HI_MACROPHAGE_DN	0.1107	1.5685	0.0576	0.1279	1
GO_LOW_DENSITY_LIPOPROTEIN_PARTICLE_REMODELING	0.4252	1.568	0.0481	0.1281	1
GO_CARBOHYDRATE_BIOSYNTHETIC_PROCESS	0.1256	1.5662	0.0525	0.1291	1
MODULE_150	0.3719	1.5658	0.0467	0.1293	1
REACTOME_GLOBAL_GENOMIC_NER_GG_NER	0.2386	1.5652	0.0505	0.1295	1
GSE15330_HSC_VS_PRO_BCELL_DN	0.1027	1.5651	0.0339	0.1295	1
KESHELAVA_MULTIPLE_DRUG_RESISTANCE	0.1586	1.5649	0.0473	0.1296	1
REACTOME_TETRAHYDROBIOPTERIN_BH4_SYNTHESIS_RECYCLING_SALVAGE_AND_REGULATION	0.4056	1.5649	0.06	0.1295	1
GSE17721_ALL_VS_24H_PAM3CSK4_BMDC_DN	0.1025	1.5646	0.0541	0.1297	1
GO_ERROR_PRONE_TRANSLESION_SYNTHESIS	0.2956	1.5643	0.0505	0.1298	1
GSE24671_BAKIMULC_VS_SENDAI_VIRUS_INFECTED_MOUSE_SPLENOCYTES_UP	0.1001	1.564	0.0439	0.1298	1
GSE2770_UNTREATED_VS_IL4_TREATED_ACT_CD4_TCELL_6H_UP	0.1005	1.5637	0.042	0.13	1
GO_STEROL_CATABOLIC_PROCESS	0.4091	1.5634	0.0487	0.1301	1
KIM_GASTRIC_CANCER_CHEMOSENSITIVITY	0.1419	1.5634	0.0618	0.13	1
GO_CILIARY_BASAL_BODY	0.1548	1.5633	0.0514	0.13	1
GO_NADP_METABOLIC_PROCESS	0.2662	1.5633	0.0652	0.1299	1
GO_PEPTIDASE_INHIBITOR_ACTIVITY	0.1156	1.562	0.0595	0.1306	1
GO_REGULATION_OF_CATECHOLAMINE_SECRETION	0.2222	1.562	0.0521	0.1307	1
GSE37301_LYMPHOID_PRIMED_MPP_VS_COMMON_LYMPHOID_PROGENITOR_UP	0.1002	1.5619	0.0449	0.1306	1
GSE22935_UNSTIM_VS_12H_MBOVIS_BCG_STIM_MYD88_KO_MACROPHAGE_DN	0.102	1.5611	0.0597	0.131	1
GALE_APL_WITH_FLT3_MUTATED_DN	0.3624	1.5601	0.0541	0.1315	1
GO_OXIDOREDUCTASE_ACTIVITY_ACTING_ON_PAIRED_DONORS_WITH_INCORPORATION_OR_REDUCTION_OF_MOLECULAR_OXYGEN_NAD_P_H_AS_ONE_DONOR_AND_INCORPORATION_OF_ONE_ATOM_OF_OXYGEN	0.2537	1.56	0.0479	0.1315	1
FARMER_BREAST_CANCER_APOCRINE_VS_LUMINAL	0.0786	1.5596	0.039	0.1317	1
GO_DETECTION_OF_VISIBLE_LIGHT	0.2111	1.5593	0.0553	0.1318	1
CHR4Q35	0.2627	1.5592	0.0511	0.1318	1
GO_RRNA_CATABOLIC_PROCESS	0.3272	1.5591	0.056	0.1318	1
GO_DRUG_TRANSPORTER_ACTIVITY	0.3069	1.5566	0.0549	0.1333	1
GSE2770_TGFB_AND_IL4_VS_TGFB_AND_IL12_TREATED_ACT_CD4_TCELL_6H_UP	0.1022	1.5564	0.0582	0.1333	1
GSE3982_NEUTROPHIL_VS_BCELL_DN	0.0993	1.5562	0.0645	0.1334	1
GSE24726_WT_VS_E2-2_KO_PDC_DAY4_POST_DELETION_DN	0.0971	1.556	0.0511	0.1334	1
GSE3982_NEUTROPHIL_VS_CENT_MEMORY_CD4_TCELL_DN	0.1014	1.5554	0.0548	0.1337	1
GO_DNA_N_GLYCOSYLASE_ACTIVITY	0.3274	1.5547	0.0491	0.1341	1
SIRNA_EIF4GI_UP	0.143	1.5541	0.0603	0.1344	1
GSE3982_MAC_VS_NEUTROPHIL_LPS_STIM_UP	0.1	1.5536	0.0645	0.1346	1
MOREAUX_MULTIPLE_MYELOMA_BY_TACI_DN	0.1106	1.5524	0.0634	0.1353	1
KEGG_DRUG_METABOLISM_CYTOCHROME_P450	0.2049	1.5521	0.0594	0.1353	1
GSE2770_UNTREATED_VS_IL12_TREATED_ACT_CD4_TCELL_2H_DN	0.1006	1.5518	0.0464	0.1355	1
GO_CARNITINE_METABOLIC_PROCESS	0.3701	1.5515	0.0502	0.1356	1
KEGG_GLYCOSYLPHOSPHATIDYLINOSITOL_GPI_ANCHOR_BIOSYNTHESIS	0.2573	1.5512	0.054	0.1358	1
GO_DNA_TEMPLATED_TRANSCRIPTION_ELONGATION	0.1438	1.551	0.0442	0.1358	1
GSE22886_IGG_IGA_MEMORY_BCELL_VS_BLOOD_PLASMA_CELL_DN	0.1	1.5499	0.06	0.1365	1
GO_TRANSCRIPTIONALLY_ACTIVE_CHROMATIN	0.3189	1.549	0.06	0.1369	1
GO_SLEEP	0.3603	1.548	0.0636	0.1375	1
GO_ETHANOL_METABOLIC_PROCESS	0.3731	1.5475	0.0667	0.1378	1
HOSHIDA_LIVER_CANCER_LATE_RECURRENCE_DN	0.1734	1.5466	0.0562	0.1382	1
GO_MACROMOLECULAR_COMPLEX_ASSEMBLY	0.04	1.5465	0.0515	0.1382	1
COUP_01	0.089	1.5455	0.0495	0.1388	1
GCM_PSME1	0.1516	1.5444	0.0594	0.1395	1
GO_LUMENAL_SIDE_OF_MEMBRANE	0.2984	1.5442	0.0647	0.1395	1
GNF2_MLF1	0.1614	1.5431	0.0532	0.1401	1
GO_ARYL_SULFOTRANSFERASE_ACTIVITY	0.5109	1.5431	0.0578	0.1401	1
GO_STEROL_BINDING	0.2085	1.543	0.0665	0.14	1
KEGG_PENTOSE_AND_GLUCURONATE_INTERCONVERSIONS	0.3333	1.543	0.0611	0.14	1
GSE2706_R848_VS_R848_AND_LPS_2H_STIM_DC_UP	0.113	1.5426	0.044	0.1401	1
GSE27092_WT_VS_HDAC7_PHOSPHO_DEFICIENT_CD8_TCELL_DN	0.1003	1.5425	0.0508	0.1401	1
GO_PORE_COMPLEX	0.3112	1.5407	0.0632	0.1412	1
GSE12845_PRE_GC_VS_DARKZONE_GC_TONSIL_BCELL_DN	0.1019	1.5406	0.0488	0.1412	1
MEF2_04	0.2693	1.5396	0.0591	0.1418	1
GO_REGULATION_OF_AMINE_TRANSPORT	0.1673	1.5388	0.0675	0.1422	1
GSE24634_NAIVE_CD4_TCELL_VS_DAY7_IL4_CONV_TREG_DN	0.0976	1.5388	0.0754	0.1421	1
GO_NUCLEOTIDYLTRANSFERASE_ACTIVITY	0.1203	1.5384	0.0665	0.1423	1
GO_RNA_SPLICING_VIA_ENDONUCLEOLYTIC_CLEAVAGE_AND_LIGATION	0.329	1.5383	0.0823	0.1423	1
GSE24292_WT_VS_PPARG_KO_MACROPHAGE_UP	0.0953	1.5381	0.0514	0.1424	1
BRUINS_UVC_RESPONSE_MIDDLE	0.1446	1.5374	0.0614	0.1428	1
GO_FATTY_ACID_LIGASE_ACTIVITY	0.3305	1.5373	0.0522	0.1428	1
GSE17721_4_VS_24H_CPG_BMDC_DN	0.1003	1.5364	0.0764	0.1432	1
GO_BLOC_1_COMPLEX	0.4723	1.536	0.0486	0.1434	1
GSE22432_MULTIPOTENT_VS_COMMON_DC_PROGENITOR_UP	0.0997	1.5354	0.0657	0.1438	1
GO_MEMBRANE_PROTEIN_COMPLEX	0.0457	1.5351	0.0559	0.1439	1
WANG_RESPONSE_TO_BEXAROTENE_UP	0.2339	1.5348	0.0543	0.144	1
GO_CLEAVAGE_INVOLVED_IN_RRNA_PROCESSING	0.2993	1.5339	0.0851	0.1444	1
GO_NEGATIVE_REGULATION_OF_PROTEIN_ACTIVATION_CASCADE	0.3949	1.5339	0.07	0.1445	1
GSE16451_IMMATURE_VS_MATURE_NEURON_CELL_LINE_WEST_EQUINE_ENC_VIRUS_DN	0.0959	1.5331	0.0675	0.1449	1
GO_POSITIVE_REGULATION_OF_NUCLEOSIDE_METABOLIC_PROCESS	0.2725	1.5313	0.0639	0.146	1
GSE18893_TCONV_VS_TREG_2H_CULTURE_UP	0.1023	1.5287	0.0632	0.1477	1
GO_BINDING_OF_SPERM_TO_ZONA_PELLUCIDA	0.2576	1.5282	0.0638	0.1479	1
GO_NUCLEOPHAGY	0.3102	1.5279	0.0645	0.148	1
GO_REGULATION_OF_MITOCHONDRION_ORGANIZATION	0.0961	1.5277	0.0632	0.1481	1
CHR6P21	0.0848	1.5264	0.0599	0.1489	1
GO_MONOCARBOXYLIC_ACID_BINDING	0.1783	1.5258	0.0572	0.1492	1
VANTVEER_BREAST_CANCER_ESR1_UP	0.1053	1.5256	0.0585	0.1493	1
GO_LOW_DENSITY_LIPOPROTEIN_PARTICLE_CLEARANCE	0.3747	1.5254	0.0573	0.1493	1
MODULE_509	0.3332	1.5252	0.0489	0.1494	1
GSE3982_NEUTROPHIL_VS_BASOPHIL_DN	0.101	1.5251	0.0722	0.1494	1
HEDENFALK_BREAST_CANCER_HEREDITARY_VS_SPORADIC	0.1945	1.5246	0.0646	0.1496	1
KIM_RESPONSE_TO_TSA_AND_DECITABINE_DN	0.3924	1.5243	0.0668	0.1498	1
GSE1791_CTRL_VS_NEUROMEDINU_IN_T_CELL_LINE_12H_UP	0.1024	1.5241	0.0665	0.1498	1
KEGG_METABOLISM_OF_XENOBIOTICS_BY_CYTOCHROME_P450	0.212	1.5236	0.0531	0.1501	1
GO_RNA_POLYMERASE_COMPLEX	0.1244	1.5235	0.0494	0.1501	1
STEGER_ADIPOGENESIS_UP	0.2792	1.5231	0.0472	0.1502	1
GSE40666_STAT1_KO_VS_STAT4_KO_CD8_TCELL_WITH_IFNA_STIM_90MIN_UP	0.0989	1.523	0.0604	0.1502	1
GSE17721_CTRL_VS_LPS_12H_BMDC_UP	0.0971	1.5224	0.0656	0.1505	1
GO_POSITIVE_REGULATION_OF_PROTEOLYSIS	0.0741	1.5211	0.0664	0.1514	1
GO_PHOTORECEPTOR_CELL_MAINTENANCE	0.2275	1.521	0.0745	0.1514	1
GSE1925_CTRL_VS_24H_IFNG_STIM_IFNG_PRIMED_MACROPHAGE_UP	0.0974	1.521	0.0569	0.1513	1
GO_SPERM_EGG_RECOGNITION	0.2302	1.5206	0.0563	0.1515	1
GO_PRERIBOSOME	0.1744	1.5203	0.0551	0.1516	1
WALLACE_PROSTATE_CANCER_UP	0.2975	1.5195	0.0585	0.1521	1
KRISHNAN_FURIN_TARGETS_DN	0.372	1.5187	0.073	0.1526	1
GO_REGULATION_OF_FATTY_ACID_OXIDATION	0.2452	1.5184	0.0606	0.1527	1
GO_CELLULAR_CARBOHYDRATE_METABOLIC_PROCESS	0.117	1.5183	0.0589	0.1527	1
GO_INNER_DYNEIN_ARM_ASSEMBLY	0.4401	1.5176	0.062	0.1531	1
GO_COPPER_ION_HOMEOSTASIS	0.3343	1.5175	0.0745	0.153	1
GO_PRESPLICEOSOME	0.2739	1.5174	0.0736	0.153	1
GSE3982_EOSINOPHIL_VS_MAC_DN	0.0961	1.5174	0.0484	0.153	1
MORF_CSNK1D	0.1583	1.5169	0.0722	0.1532	1
GO_NEGATIVE_REGULATION_OF_PROTEIN_MODIFICATION_BY_SMALL_PROTEIN_CONJUGATION_OR_REMOVAL	0.1137	1.5166	0.0711	0.1533	1
GSE21678_WT_VS_FOXO1_FOXO3_KO_TREG_DN	0.1057	1.5164	0.0597	0.1534	1
GSE6269_HEALTHY_VS_STAPH_AUREUS_INF_PBMC_DN	0.105	1.5159	0.0574	0.1537	1
BONOME_OVARIAN_CANCER_POOR_SURVIVAL_DN	0.2925	1.5156	0.0709	0.1538	1
GSE22886_NEUTROPHIL_VS_MONOCYTE_DN	0.0985	1.5154	0.0673	0.1538	1
TIEN_INTESTINE_PROBIOTICS_6HR_UP	0.1801	1.5154	0.0563	0.1539	1
GO_OXIDOREDUCTASE_ACTIVITY_ACTING_ON_PEROXIDE_AS_ACCEPTOR	0.2162	1.5152	0.0687	0.1539	1
GSE15930_STIM_VS_STIM_AND_TRICHOSTATINA_72H_CD8_T_CELL_DN	0.0977	1.5145	0.057	0.1543	1
GUILLAUMOND_KLF10_TARGETS_DN	0.2417	1.514	0.0502	0.1545	1
GO_LIGASE_ACTIVITY	0.0686	1.5138	0.0702	0.1546	1
CHR3Q	0.5272	1.5126	0.0777	0.1554	1
GCM_BNIP1	0.1685	1.5119	0.0578	0.1558	1
GSE36392_TYPE_2_MYELOID_VS_NEUTROPHIL_IL25_TREATED_LUNG_DN	0.0965	1.511	0.0735	0.1563	1
GO_RNA_MODIFICATION	0.1315	1.5104	0.0611	0.1567	1
GO_POSITIVE_REGULATION_OF_CATECHOLAMINE_SECRETION	0.3571	1.5099	0.0754	0.157	1
GO_REGULATION_OF_RHODOPSIN_MEDIATED_SIGNALING_PATHWAY	0.2637	1.5092	0.0812	0.1573	1
GO_NEGATIVE_REGULATION_OF_LIPASE_ACTIVITY	0.3238	1.5085	0.0574	0.1577	1
GSE2405_0H_VS_6H_A_PHAGOCYTOPHILUM_STIM_NEUTROPHIL_DN	0.1084	1.5084	0.08	0.1578	1
GO_MITOCHONDRIAL_RNA_PROCESSING	0.3772	1.5075	0.0638	0.1583	1
GO_GOLGI_TRANSPORT_COMPLEX	0.3611	1.5073	0.0588	0.1584	1
GO_ACYLGLYCEROL_O_ACYLTRANSFERASE_ACTIVITY	0.2565	1.507	0.0793	0.1585	1
GSE25890_CTRL_VS_IL33_IL7_TREATED_NUOCYTES_UP	0.099	1.506	0.0698	0.1592	1
GSE25088_CTRL_VS_IL4_AND_ROSIGLITAZONE_STIM_MACROPHAGE_DN	0.0991	1.5058	0.0607	0.1592	1
MODULE_247	0.2511	1.5058	0.07	0.1591	1
GSE2405_S_AUREUS_VS_UNTREATED_NEUTROPHIL_UP	0.0977	1.5039	0.0733	0.1604	1
MODULE_464	0.3295	1.5038	0.0671	0.1604	1
KERLEY_RESPONSE_TO_CISPLATIN_DN	0.5292	1.5029	0.0862	0.161	1
GO_RESPONSE_TO_TRANSITION_METAL_NANOPARTICLE	0.1119	1.502	0.0429	0.1615	1
GSE4984_UNTREATED_VS_LPS_TREATED_DC_DN	0.1048	1.5018	0.0756	0.1616	1
GO_POSITIVE_REGULATION_OF_STEROL_TRANSPORT	0.3055	1.5012	0.0746	0.1619	1
GSE19772_CTRL_VS_HCMV_INF_MONOCYTES_AND_PI3K_INHIBITION_DN	0.0965	1.5011	0.0751	0.1619	1
GO_REGULATION_OF_PROTEIN_CATABOLIC_PROCESS	0.0691	1.5009	0.0644	0.162	1
MIKKELSEN_ES_LCP_WITH_H3K27ME3	0.3599	1.5007	0.071	0.162	1
GSE16450_CTRL_VS_IFNA_12H_STIM_MATURE_NEURON_CELL_LINE_UP	0.101	1.5006	0.0728	0.162	1
GSE46468_LUNG_INNATE_LYMPHOID_CELL_VS_SPLEEN_CD4_TCELL_UP	0.1023	1.5006	0.064	0.1621	1
GSE411_UNSTIM_VS_400MIN_IL6_STIM_MACROPHAGE_DN	0.0936	1.4997	0.0802	0.1625	1
GO_DRUG_TRANSMEMBRANE_TRANSPORT	0.3064	1.497	0.0614	0.1644	1
REACTOME_HOST_INTERACTIONS_OF_HIV_FACTORS	0.1234	1.4956	0.0676	0.1653	1
GO_PYRIMIDINE_CONTAINING_COMPOUND_CATABOLIC_PROCESS	0.2381	1.4955	0.0811	0.1653	1
GO_DNA_CATABOLIC_PROCESS_ENDONUCLEOLYTIC	0.2933	1.4952	0.0665	0.1655	1
GO_GLUTATHIONE_PEROXIDASE_ACTIVITY	0.3149	1.4942	0.075	0.1661	1
GSE29615_DAY3_VS_DAY7_LAIV_FLU_VACCINE_PBMC_UP	0.1075	1.4942	0.0611	0.1661	1
[truncated: 15,775 more rows]
