# Supplementary material for: Targeting peroxiredoxin 2 prevents hepatocarcinogenesis in metabolic liver disease models
Source: J Clin Invest. 2025 Sep 11;135(21):e169395. doi: 10.1172/JCI169395 (PMC12578407; doi:10.1172/JCI169395)
Supplement: Supporting data values [file jci-135-169395-s249.xlsx]

## Sheet: Fig 1B
GSE14520			GSE20140			TCGA
Non-tumor	Tumor		Cirrhotic	HCC		Normal	HCC
3.94	4.011		8171.79	15968.8		28.359	47.3261
3.985	4.294		13474.1	12692.9		45.6793	63.2697
3.879	3.921		11170.4	11495.7		46.5606	83.3018
3.885	3.743		14825.5	13779.7		42.1279	119.12
3.983	3.907		11477	13768.2		35.6099	30.837
4.107	4.081		16001.2	10441.3		35.8929	147.4167
3.695	4.294		16101	8889.16		41.5971	75.0118
4.143	4.107		12360.1	10835.8		36.3344	57.3751
4.232	3.857		10674.3	19128.4		40.6877	21.0825
4.066	3.996		9677.81	7693.63		31.0737	80.1613
4.086	4.223		11365.7	16329.8		37.8338	68.3282
3.712	4.043		7108.62	15686.6		49.8863	146.7236
3.527	3.78		15140.2	12691.5		34.5757	99.7586
3.928	3.795		11819.6	14151		37.2096	68.9883
3.74	3.847		12600.9	8155.51		33.2625	65.3928
3.666	3.561		14522.4	11906		38.1582	58.613
3.62	3.963		10708.4	13715.7		35.7649	61.2784
3.782	3.884		7868.35	12555.4		46.3254	53.4133
3.629	3.935		8978.45	12535.6		46.0603	95.1583
3.676	3.769		5894.65	15020.1		36.5453	66.3141
4.852	3.653		12804	12902.2		39.4519	50.9371
3.727	3.982		19604.4	10876.6		40.0627	67.7652
3.96	3.977		14704.9	18339.4		39.3401	190.3241
3.759	3.855		9919.66	15196.6		43.9043	118.388
3.894	4.01		11669	17618.9		35.7281	60.9052
3.913	3.67		10259.3	9132.76		43.912	17.0803
3.737	3.671		9810.79	12935		33.7297	91.7972
3.568	3.829		10211.4	12733.1		32.6878	74.5711
3.709	3.439		12122	18159.4		46.4224	61.9702
3.529	3.86		12962.1	12726.5		30.7951	47.7218
3.582	3.419		10451.7	11966.4		45.3379	49.8204
4.261	3.713		11364.7	11923.7		35.9991	53.6997
4.108	3.986		19252.6	13377.8		32.6601	56.259
3.944	3.777		17850.1	13843.1		37.0636	49.4462
3.626	4.53		13489.2	20034.3		36.677	54.1528
3.743	4.18		11337.5	8487.76		37.4707	108.2579
3.614	3.769		6543.81	22540.7		60.5441	52.0964
3.608	3.877		9876.43	16778.1		38.3566	60.8264
3.603	3.804		12407.1	12011.3		37.763	73.5474
3.647	3.637		12314.5	14075.7		51.605	54.2956
3.714	3.685		11615.3	12190.3		39.8653	88.0468
3.821	3.56		10679.1	19542.2		52.0274	90.8641
3.648	3.428		5893.02	13999.5		31.2206	39.3862
3.747	3.923		9358.18	7691.6		44.2915	40.477
3.775	3.356		8795.41	12363.8		44.3067	53.7471
3.968	3.704		13164.3	11679.7		51.8336	89.7293
4	3.812		10392.4	7843.7		33.8653	97.952
3.802	3.977		8310.21	13727.9		44.4008	132.3697
4.141	4.368		4694.98	14975.4		37.6813	38.3954
3.673	3.556		11057.3	19122			44.3074
4.083	4.01		13940.4	15031.5			74.0519
3.755	3.863		8409.96	13028			46.7096
3.406	3.743		14068.5	11843.8			58.7722
3.813	4.06		8996.61	1862.75			55.838
3.754	3.593		19026.8	8174.2			35.1055
3.814	3.644		7027.11	19142.7			50.8884
3.868	3.961		11611.2	9005.42			59.451
3.627	3.83		5332.03	9404.47			40.1388
3.559	3.851		12462.1	15009.4			40.1954
3.632	4.502		11589.7	11892.8			96.5308
3.843	3.842		6650.93	9391.06			47.8939
4.175	3.772		9437.99	9376.36			71.444
3.62	3.577		7972.72	11375.6			109.7606
3.631	4.066		8806.03	13394.1			119.6137
3.497	4.086		11544.2	24176.4			82.6866
3.648	3.772		16847.8	5792.62			66.8431
3.809	3.745		9576.88	11162.3			74.4807
3.769	3.654		8807.24	12026			105.4206
3.693	3.88		13994.7	14889.9			47.2901
3.636	3.994		7906.42	19360.6			51.2616
3.855	3.423		8168.41	20093.4			61.4374
3.553	3.692		9564.33	9514.08			67.1934
3.797	3.548		7908.66	13112.6			57.5487
3.732	3.852		11320.1	8681.34			55.2278
3.684	3.649		12217.4	13911.5			82.8661
3.62	3.789		7977.13	10265.8			45.3758
3.646	3.658		14235.3	10214.3			36.0581
3.729	3.915		7278.74	11638			95.9754
3.64	3.295		9807.47	17220.3			61.1206
3.6	3.754		8270.64	10917.9			83.5011
3.45	3.689		10372.3				34.8756
3.67	3.787		15713.9				65.5804
3.486	3.574						77.736
3.834	3.775						50.134
3.692	3.806						27.0339
4.018	4.153						26.8394
3.446	3.78						19.5001
3.81	3.902						52.038
3.676	4.021						56.6034
3.621	3.843						61.8398
3.711	3.473						46.1433
3.897	3.913						51.3183
3.542	3.498						42.3528
3.802	3.245						47.0599
3.539	3.592						83.5416
3.794	3.833						52.3807
3.679	3.652						55.9635
3.584	3.915						59.535
3.601	3.856						80.8687
3.761	3.87						41.1873
3.632	3.654						54.7924
4.061	3.785						48.7578
3.895	3.63						21.3866
3.636	3.909						71.0946
3.606	3.754						84.9082
3.697	3.955						54.5763
3.758	3.872						195.987
3.639	3.827						58.0988
3.776	3.729						97.8187
3.77	3.969						51.6478
3.922	4.09						36.3085
3.489	3.834						55.8037
3.961	3.671						49.3092
3.888	4.038						52.0805
3.661	3.993						88.3916
3.636	3.737						126.1836
3.643	3.85						24.7225
3.717	3.7						43.1499
3.722	3.427						53.9318
3.502	3.685						70.495
3.557	3.871						61.7746
3.659	3.969						39.3091
3.659	3.51						83.0706
3.604	3.741						63.4716
3.653	3.764						24.0607
3.76	3.753						45.1464
3.706	3.823						42.0362
3.697	3.52						41.5663
3.6	3.72						39.1721
3.812	4.112						47.0425
3.781	3.734						52.4317
3.826	3.713						38.1177
3.875	3.871						64.9752
3.682	3.427						48.1747
3.599	3.785						62.1711
3.713	3.392						52.347
3.581	3.713						63.9058
3.761	3.861						57.2516
3.653	3.589						70.6836
3.656	3.837						102.134
3.597	3.625						111.8276
3.755	3.533						47.2566
3.844	3.398						87.1834
3.718	3.746						41.2962
3.729	3.856						51.1594
3.83	3.853						74.3453
4.033	3.332						58.4066
3.827	3.72						39.5723
3.843	3.524						60.1272
3.664	3.488						52.4307
3.645	3.507						54.0456
3.905	3.795						38.4309
3.551	3.694						49.5962
3.696	4.135						46.1859
3.713	3.846						45.0851
3.801	3.541						68.7544
3.549	3.782						40.5367
3.501	4.069						25.7596
3.796	3.828						89.8584
3.536	3.914						73.0335
3.536	4.053						60.0024
3.907	3.631						31.5226
3.494	3.823						253.0063
3.713	3.696						74.2174
3.56	3.819						53.4406
3.876	3.708						42.0213
3.502	3.42						55.0605
3.724	3.845						82.1294
3.712	3.638						42.1934
3.71	3.926						69.197
3.629	3.586						42.1699
4.009	3.748						68.9221
3.771	3.426						40.9631
3.809	3.536						59.8925
3.68	3.827						70.09
3.828	3.702						23.6015
3.77	3.752						46.9452
3.855	4.274						87.2283
3.653	3.52						79.6459
3.753	3.48						57.5381
3.916	3.69						64.1579
3.46	4.179						24.9658
3.619	3.69						65.6204
3.98	3.556						27.2698
3.682	3.858						104.0758
3.656	3.648						63.6578
3.852	3.882						29.9991
3.868	3.909						35.0014
3.824	4.118						72.6967
3.495	3.699						56.4155
3.904	3.642						59.3518
3.5	3.655						48.766
3.542	3.59						57.6604
3.7	3.666						55.8735
3.782	3.448						68.9261
3.68	4.051						67.4084
3.6	3.865						26.341
3.78	3.79						42.8192
3.619	3.777						41.8883
3.45	4.217						48.3265
3.505	3.801						51.4455
3.731	3.609						34.736
3.693	3.608						70.6153
3.811	3.686						61.2833
3.802	4.192						64.3306
3.622	3.738						65.6087
3.559	3.914						108.8233
3.526	4.118						52.7955
3.623	3.608						50.0372
3.691	3.675						193.9914
3.823	4.232						51.8371
3.624	3.398						53.4085
3.664	3.874						58.3954
3.645	3.877						97.92
3.727	3.516						68.7308
3.698	3.551						50.7848
3.615	3.865						54.2997
3.565	3.649						41.3795
3.746	3.579						46.4078
3.661	3.58						60.0216
	3.873						85.4747
	4.548						58.2314
	3.607						42.9629
	3.713						76.3137
	3.291						20.6583
							66.5542
							158.9135
							55.0758
							99.0926
							90.4251
							53.1266
							58.2491
							69.6446
							48.1001
							51.1545
							47.8133
							54.7654
							52.3229
							56.5783
							79.9026
							98.6538
							93.6576
							66.4443
							46.7907
							57.1361
							35.4337
							55.6608
							69.3735
							98.6555
							76.9245
							51.2709
							58.1192
							87.0336
							56.5425
							75.9698
							37.6152
							81.5457
							76.3522
							78.0246
							69.701
							81.4468
							54.5431
							45.4384
							71.3166
							49.8567
							52.4076
							86.1765
							19.9305
							71.0665
							32.1309
							79.1216
							67.6005
							72.7365
							81.7357
							83.9636
							62.0739
							158.8228
							102.1539
							63.2503
							64.2351
							63.1734
							58.383
							47.4632
							29.104
							54.346
							51.1804
							92.3337
							102.9183
							25.9737
							86.6588
							56.3392
							57.1006
							90.8286
							37.3435
							32.5891
							39.2607
							66.3421
							59.4685
							46.4369
							57.1501
							39.406
							59.9762
							31.1095
							153.1981
							47.487
							31.9724
							45.5391
							63.0877
							49.5994
							33.9614
							58.3894
							65.33
							38.0122
							49.4059
							80.3655
							47.8043
							45.3933
							75.4399
							99.373
							63.2891
							51.1554
							86.7001
							65.3886
							47.535
							46.1181
							49.823
							12.3143
							46.837
							125.7848
							37.5473
							108.717
							24.4195
							134.494
							127.7776
							44.4678
							50.9776
							57.205
							64.4173
							28.6107
							47.0275
							63.284
							82.6292
							51.1783
							58.9478
							76.2308
							49.4929
							49.2827
							54.0143
							27.6949
							48.7972
							49.5476
							64.4812
							79.0801
							100.8373
							39.7037
							78.0519
							68.5519
							62.2809

## Sheet: Fig 1H-J
Gene name	Description	MOCK1	MOCK2	MOCK3	HCV1	HCV2	HCV3	sgCTRL3_1	sgCTRL3_2	sgCTRL3_3	sgPRDX2.1.1	sgPRDX2.1.2	sgPRDX2.1.3	sgPRDX2.2.1	sgPRDX2.2.2	sgPRDX2.2.3
ABLIM1	Poor	0.46993551	0.474036449	0.511366431	0.99654995	0.98261151	0.9790453	1.02994307	1.02994307	1.02994307	1.10932523	1.03502727	1.11308289	1.10155633	1.05402513	1.023041
ACSM3	Good	0.024631557	0.023937768	0.024172448	0.52269513	0.50347787	0.5223383	0.65794605	0.65794605	0.65794605	0.01923354	0.37221731	0.27028163	0.26796691	0.42808251	0.41092786
ADRA2B	Good	0.000659038	0.00055769	0.000389094	0.1992443	0.15628815	0.2036736	0.17057949	0.17057949	0.17057949	0.01923354	0.09305433	0.01600595	0.01586888	0.09218255	0.14025095
ALDH9A1	Good	0.184324779	0.189013991	0.211423804	0.82457017	0.82926079	0.8131046	1.06946169	1.06946169	1.06946169	0.68635958	0.81025744	0.74004423	0.74920572	0.80673965	0.81253628
COL6A3	Poor	0.000329519	0.000128698	0.000340457	0.07707822	0.15628815	0.1248819	0.40089932	0.40089932	0.40089932	0.01923354	0.09305433	0.01600595	0.01586888	0.01267543	0.01216748
EDG4	Poor	0.001894735	0.002273659	0.002237289	0.38539109	0.36288985	0.3703557	0.01172764	0.01172764	0.01172764	0.01923354	0.30911978	0.18449591	0.01586888	0.3062238	0.30611991
EGF	Poor	0.002512584	0.002016264	0.002334562	0.43277183	0.43875631	0.4221307	0.77301468	0.77301468	0.77301468	0.01923354	0.24054195	0.01600595	0.26796691	0.25878914	0.29395243
EPHA4	Poor	0.000988558	0.000857985	0.001167281	0.17897008	0.28014358	0.291564	0.17057949	0.17057949	0.17057949	0.01923354	0.09305433	0.01600595	0.01586888	0.14610588	0.22873945
FMO1	Poor	0.071217328	0.060316312	0.078694206	0.7371876	0.7050446	0.6833152	0.28332641	0.28332641	0.28332641	0.5464829	0.67087083	0.72505917	0.68169691	0.69281638	0.67316123
FSHB	Poor	0.000288329	0.000214496	0.000486367	0.12216609	0.01074509	0.2036736	0.30576055	0.30576055	0.30576055	0.01923354	0.09305433	0.01600595	0.11540707	0.01267543	0.01216748
GPX2	Poor	0.00411899	0.003732233	0.004620488	0.57110265	0.58668967	0.5680451	0.13518105	0.13518105	0.13518105	0.13987668	0.52247304	0.34921188	0.32398859	0.52548107	0.61223981
IMPA1	Good	0.197176026	0.193561309	0.201988281	0.87202057	0.87802795	0.8849743	0.9118961	0.9118961	0.9118961	0.86020623	0.87538697	0.90424742	0.90542498	0.90076082	0.91277209
ITGA9	Poor	0.0040778	0.004032527	0.004231394	0.53867537	0.49402123	0.4275446	0.70744611	0.70744611	0.70744611	0.3247836	0.54277565	0.40269154	0.29832294	0.50020692	0.50442335
MMP7	Poor	0.001070937	0.000815085	0.000778188	0.21638592	0.259589	0.2211963	0.13518105	0.13518105	0.13518105	0.01923354	0.09305433	0.18449591	0.01586888	0.1843651	0.14025095
NCAPH	Poor	0.316461962	0.2993508	0.3201755	0.86891916	0.87286347	0.8880518	0.37461964	0.37461964	0.37461964	0.79344004	0.85538262	0.81871829	0.83971617	0.86320981	0.87009767
NOS2A	Poor	0.000535469	0.000428992	0.000486367	0.26664683	0.30530036	0.2725745	0.88131221	0.88131221	0.88131221	0.01923354	0.24054195	0.01600595	0.3462212	0.25878914	0.2805019
NTS	Poor	0.026814622	0.037622621	0.060212254	0.71207978	0.7105451	0.7330607	0.52960271	0.52960271	0.52960271	0.51760523	0.65951908	0.56548823	0.63005698	0.58605536	0.73519244
PFKFB1	Good	0.003624711	0.003389039	0.002869566	0.39213257	0.44326644	0.4275446	0.88188319	0.88188319	0.88188319	0.2216993	0.24054195	0.36899183	0.38337397	0.35097169	0.41092786
PKLR	Good	0.000411899	0.000514791	0.000972734	0.17897008	0.18144493	0.1829487	0.83508581	0.83508581	0.83508581	0.01923354	0.0127953	0.01600595	0.18291587	0.01267543	0.14025095
PPP1R1A	Good	0.631193948	0.498918001	0.558835865	0.83170084	0.87755957	0.8620638	0.33321771	0.33321771	0.33321771	0.51760523	0.72770149	0.5471498	0.6760524	0.68987722	0.71423158
PRKG2	Poor	0.000411899	0.000343194	0.00029182	0.15415644	0.15628815	0.2211963	0.17057949	0.17057949	0.17057949	0.01923354	0.0127953	0.01600595	0.01586888	0.09218255	0.01216748
PSMB3	Good	1.840158549	1.786581174	1.982432538	1.08463554	1.10098769	1.0954512	0.28332641	0.28332641	0.28332641	1.15763683	1.07794346	1.14841043	1.14607725	1.10869934	1.12067758
PTPN2	Good	0.354521424	0.334399468	0.377372278	0.93039513	0.92834897	0.9449719	0.19803666	0.19803666	0.19803666	0.92524367	0.91080668	0.8931007	0.92774805	0.93013229	0.93216464
RBM34	Poor	0.197423166	0.180005153	0.19800007	0.85886296	0.85897768	0.8505744	0.84011995	0.84011995	0.84011995	0.86855774	0.85306792	0.85018901	0.88626626	0.87405645	0.86065843
RLF	Good	0.168631429	0.169752238	0.192941852	0.84432994	0.81637767	0.835988	0.5629049	0.5629049	0.5629049	0.74441365	0.80265953	0.81482772	0.81671452	0.84108477	0.84427731
RPS6KA5	Good	0.003254002	0.003045845	0.00355048	0.37821439	0.37566631	0.3703557	0.89578387	0.89578387	0.89578387	0.01923354	0.26123652	0.23280792	0.01586888	0.14610588	0.32744635
SERPINB2	Poor	0.001235697	0.001201178	0.001313191	0.29346413	0.28014358	0.2617404	0.32472834	0.32472834	0.32472834	0.01923354	0.18610865	0.01600595	0.01586888	0.1843651	0.176977
SH3GL2	Poor	0.001112127	0.000900884	0.000535004	0.24433217	0.35828766	0.299988	0.56665281	0.56665281	0.56665281	0.01923354	0.09305433	0.01600595	0.01586888	0.1843651	0.24841862
SP100	Poor	0.006013725	0.006134589	0.005739133	0.55108977	0.52029978	0.545149	0.34861867	0.34861867	0.34861867	0.3247836	0.48834236	0.47579686	0.3462212	0.50326433	0.54053415
TMEM97	Good	1.430030767	1.294441251	1.315185433	1.01288406	1.02488838	1.0232607	0.77438696	0.77438696	0.77438696	0.88175194	0.90958623	0.86444663	0.91041671	0.9481346	0.94009131
TRIO	Poor	0.074800849	0.071813305	0.074462812	0.75329616	0.7257797	0.7319764	0.08528975	0.08528975	0.08528975	0.65748192	0.77056155	0.75190342	0.77487137	0.77714061	0.73559452
TTR	Good	1.453385437	1.406322433	1.532251096	1.09747087	1.08098931	1.0751824	1.08601373	1.08601373	1.08601373	1.1476282	1.10526836	1.14732697	1.15840384	1.12686744	1.12582213
Normalized data to HKG
Comparison	Gene sets	NES direction	NES value	LogFDR
sgCTRL HCV vs Mock	Poor	Pos	0.001	3
	Good	Neg	0.002	-2.698970004
sgPRDX2.1 vs sgCTRL HCV	Poor	Neg	0.0067	-2.173925197
	Good	Pos	0.86	-0.065501549
sgPRDX2.2 vs sgCTRL HCV	Poor	Neg	0.009	-2.045757491
	Good	Pos	0.11	0.958607315

## Sheet: Fig 2D
Body weight				Liver weight				Liver/body weight
Chow	sgCtrl	sgPrdx2		Chow	sgCtrl	sgPrdx2		Chow	sgCtrl	sgPrdx2
33.7	23.5	29.9		2.2	3.4	2.8		0.0652819	0.14468085	0.09364548
42.9	28.7	22.5		2.5	3.4	3		0.05827506	0.1184669	0.13333333
37.7	24.9	25.4		2.3	3	2.9		0.06100796	0.12048193	0.11417323
31.2	19.6	24.4		2.1	3	2.7		0.06730769	0.15306122	0.11065574
51	29.3	26.5		3.5	4.2	2.6		0.06862745	0.14334471	0.09811321
38.4	28.4	27		2.3	4.3	2.8		0.05989583	0.15140845	0.1037037
	21.1	26.4			3.9	2.8			0.18483412	0.10606061
	20.8	22.7			3.7	3.1			0.17788462	0.13656388
	18.8	28.2			2.8	3.2			0.14893617	0.11347518
	23.2	26.5			3.6	2.7			0.15517241	0.10188679
	24.7	26.7			3.3	2.7			0.13360324	0.10188679
	17.4	27.8			3.4	2.8			0.1954023	0.10486891
	21.5	28.1			2.2	2.5			0.10232558	0.08992806
	15.4	26.6			2.4	2.6			0.15584416	0.09252669
	23.2	23.9			3.1	2.5			0.13362069	0.09398496
	24.6	27.2			3.9	2.5			0.15853659	0.10460251
	24.9				3				0.12048193
	25.9				2.4				0.09266409
Tumor nodules				MCM-2
Chow	sgCtrl	sgPrdx2		Chow	sgCtrl	sgPrdx2
0	21	3		0.31	3.743	0.702
0	22	9		0.346	0.808	3.194
0	14	6		0.829	6.397	0.551
0	40	7		0.109	1.514	1.273
0	34	10		0.051	0.466	1.273
0	29	3		0.55	5.834	1.393
	50	9		2.172	2.585	1.292
	42	9		1.911	2.308	1.57
	40	10		0.193	2.734	0.759
	41	13		0.539	3.021	1.274
	44	9		1.904	8.208	0.448
	36	10		1.128	6.989	0.158
	50	15		3.89	2.908	1.124
	36	10		1.513	7.424	0.082
	33			2.124	3.09	0.133
	33			2.417	0.947	3.914
	33			1.078	0.026	0.609
	31			2.106	0.232	0.623
				2.196	0.082	0.63
				2.358	0.075	0.774
				0.539	6.092	0.061
				1.171	2.715	0.028
				0.504	4.621	0.283
				0.466	0.851	0.017
				0.616	12.059	0.07
					1.315	0.005
					3.789	0.339
					0.941	0.007
					1.019	0.318
					1.042	9.868

## Sheet: Fig 2E
Albumin				ALAT				ASAT
Chow	sgCtrl	sgPrdx2		Chow	sgCtrl	sgPrdx2		Chow	sgCtrl	sgPrdx2
24	22	29		14	336	152		61	1193	148
17	30	19		7	312	198		94	516	258
26	27	28		21	372	191		52	911	288
26	16	27		25	56	239		71	1227	301
28	18	25		16	56	192			1273	241
29	20	24		38	91	217			1227	212
	17	26			78	167			1273	264
	20	27			87	108			1163	252
	24	24			32	126			4082*	224
	13	29			994*	131			809	248
	24	26			30	70			873	225
	19	26			174	65				328
	11	20				143				467
	18	24
	18	28
	27
	25			* indicate aberrant value excluded (outliers statistical test)
	20
ALP				Total bilirubin				Due to haemolysis, some values were not measured in mouse plasma
Chow	sgCtrl	sgPrdx2		Chow	sgCtrl	sgPrdx2
50	258	103		4.6	11.3	4
49	156	95		6.5	6	5.2
77	236	117		2.9	10.5	5.5
74	295	117		3	13.9	6.2
60	240	105		2.2	14.2	3.8
70	165	96		2.6	15.2	4.7
	130	102			7.9	4.7
	225	81			9	5.1
	340	97			13.2	5
	212	111			13.6	6.9
	446	103			8.2	4.7
	166	102			10.1	5.2
	305	140			6.7	7
	179	93			12.4	6.3
	98				9.9
					4.5

## Sheet: Fig 2F
CPA				Hydroxyproline				Acta2
Chow	sgCtrl	sgPrdx2		Chow	sgCtrl	sgPrdx2		Chow	sgCtrl	sgPrdx2
0.01791	0.007334	0.03553		0.0838612	0.378001	0.296476		0,00326*	0.00145048	0.00100134
0.01654	0.0574	0.01189		0.0723459	0.242099	0.377688		0.000404	0.000528091	0.000709094
0.003116	0.008375	0.06295		0.0749466	0.393647	0.43975		2.06e-06	0.000479795	0.000189939
0.01102	0.0743	0.02819		0.108874	0.3289	0.288472		6.79e-05	0.000267	0.000994451
0.008914	0.07088	0.06683		0.0877473	0.584796	0.482822		6.85e-05	0.000217	0.000336358
0.01758	0.05286	0.02699		0.077911	0.326341	0.427201		6.82e-05	0.000403	0.000336654
	0.09426	0.008397			0.480888	0.335061			0.000275	0.000282204
	0.1402	0.01472			0.667568	0.262786			2.03e-05	0.00011
	0.144	0.04438			0.634091	0.232058			4.28e-05	0.000166
	0.04027	0.03516			0.575842	0.249428			0.000466	0.000196
	0.06494	0.01339			0.554297	0.576833			0.000159	0.000714
	0.0526	0.014974			0.573093	0.261847			0.00282	1.32e-05
	0.0399	0.06459			0.370568	0.369937			0.000824	1.14e-05
	0.06797	0.007464			0.367809	0.223185			0.00164	1e-05
	0.04578				0.373362				0.0004	1.35e-05
	0.005622				0.323163				0.000278	4.2e-06
	0.01756				0.228994				2.94e-05
	0.00739				0.435385				7.02e-06
Col1a1				Tgfb				Timp1
Chow	sgCtrl	sgPrdx2		Chow	sgCtrl	sgPrdx2		Chow	sgCtrl	sgPrdx2
0.00184	0.216668	0.142624		0.00774	0.0230165	0.0136915		2.4e-06	0.00615907	0.00319527
0.00941	0.219122	0.206269		0.00927	0.018433	0.0270041		9.81e-06	0.00565185	0.00670373
0.0044	0.251657	0.132719		0.0142	0.0182499	0.0111836		2.68e-07	0.00464012	0.00267722
0.000579	0.161	0.281113		0.0027527	0.0402	0.0182975		4.3e-07	0.0128	0.00760046
0.00334	0.175	0.165604		0.0023624	0.0309	0.0163543		1.77e-06	0.00978	0.00447876
0.00149	0.193	0.164852		0.0027092	0.0359	0.0131466		7.46e-07	0.0116	0.00396888
	0.035	0.184571			0.0222	0.0109998			0.00419	0.0027525
	0.0649	0.0613			0.0151	0.0134			0.00436	0,00387*
	0.0476	0.149			0.0194	0.0151			0.00335	0.000777
	0.0757	0.0899			0.0212	0.0132			0.0063	0.000478
	0.0898	0.0377			0.0174	0.0112			0.00618	0.000584
	0.349	0.198			0,0944*	0.0349			0,0281*	0.0101
	0.0241	0.176			0.0125	0.0361			3.37e-05	0.00482
	0.0282	0.141			0.0462	0.0231			0.0013	0.00406
	0.227	0.183			0,0729*	0.0323			0.00406	0.00761
	0.129	0.0988			0.02	0.0209			0.0011	0.00258
	0.284				0.0402				0.0154
	0.146				0.0246				0.00364
* indicate aberrant value excluded (outliers statistical test)

## Sheet: Fig 2G
Oil Red O				Lipid droplet size				Total cholesterol
Chow	sgCtrl	sgPrdx2		Chow	sgCtrl	sgPrdx2		Chow	sgCtrl	sgPrdx2
0.007	19.825	11.412		1.117	11.074	4.381		2.98	1.63	1.86
3.098	23.77	14.982		2.611	11.754	18.194		2.57	1.94	2.16
0.204	25.418	10.261		1.458	13.854	5.041		2.91	1.05	1.67
0.014	11.588	11.739		1.103	10.511	8.427		2.78	2.19	1.48
11.592*	19.169	14.718		9.826	19.858	9.782		3.94	1.84	1.09
0.049	15.9	13.963		1.126	16.498	6.546		2.64	1.88	1
	23.735	13.07			28.663	8.72			0.77	1
	19.102	18.21			26.265	16.793			0.96	0.84
	12.667	10.975			27.461	16.668			0.78	1.08
	22.638	13.956			41.252	10.242			0.94	1.04
	18.969	7.342			63.566	12.017			0.67	1.24
	17.706	6.516			28.183	9.127			0.96	1.02
	12.895	6.824			15.299	15.682			0.6	0.62
	27.048	11.388			39.398	18.828			1.3	1.01
	15.725	10.377			23.956	12.602			0.7
	9.442	7.23			13.157				0.71
									0.78
									0.97
HDL cholesterol				HDL cholesterol				Triglycerides
Chow	sgCtrl	sgPrdx2		Chow	sgCtrl	sgPrdx2		Chow	sgCtrl	sgPrdx2
2.17	0.81	1.12		0.27	0.65	0.39		1.34	0.79	0.81
1.94	0.54	1.58		0.24	1.16	0.38		1.12	0.66	0.56
2.03	0.67	1.12		0.2	0.29	0.33		0.79	0.53	0.56
2.16	1.05	1.05		0.27	1.07	0.33		0.81	0.75	0.66
2.94	0.87	0.79		0.33	0.88	0.26		1.48	0.67	0.54
1.95	0.93	0.71		0.25	0.79	0.25		1.06	0.48	0.45
	0.77	1			1.36	0.38			0.74	0.73
	0.96	0.84			0.62	0.36			0.69	1.12
	0.78	1.08			0.45	0.4			0.59	0.83
	0.94	1.04			3.06*	0.44			0.48	0.84
	0.67	1.24			0.75	0.34			0.6	0.82
	0.96	1.02			0.68	0.36			0.55	0.58
	0.6	0.62			0.69	0.37			0.78	0.58
	1.3	1.01			1.44	0.28			0.42	0.8
	0.7				0.48				0.61
	0.71				1.06				0.65
	0.78				0.84				0.83
	0.97				0.3				0.78
* indicate aberrant value excluded (outliers statistical test)
For IHC. several areas were selected for quantification

## Sheet: Fig 3D
pAMPK/AMPK
Chow	sgCtrl	sgPrdx2
1.15413739	0.48050916	0.97753188
0.76815179	0.3996918	0.53300527
0.3590137	0.48968395	0.84217195
0.62887995	0.32904264	13.1172135*
0.75603801	0.59136788	1.81866401
0.68080119	0.71680158	2.04245712
* indicate aberrant value excluded (outliers statistical test)

## Sheet: Fig 3E
pSTAT3/STAT3				pAKT/AKT				pERK/ERK
Chow	sgCtrl	sgPrdx2		Chow	sgCtrl	sgPrdx2		Chow	sgCtrl	sgPrdx2
0.04171745	0.48164679	0.036841		2.48431235	8.71024769	1.77908773		0.53572898	1.72123525	1.07373557
0.23755999	0.4948866	0.03511984		2.09218693	2.82141865	2.44628141		0.57916542	0.54145253	0.78320102
0.02791302	0.49682838	0.08655161		0.88906771	4.33307435	1.72567315		1.67249382	4.44422087	1.62501866
0.04066921	0.70247423	0.14368355		0.97477921	2.82903604	2.91329704		6.61283305*	4.71828793	0.35390088
0.09050049	0.31482634	0.06619331		0.92835983	1.99178139	3.89690276		0.67638929	0.13663763	1.87028341
0.02235685	0.08090442	0.03980898		4.80333203*	4.42709748	2.4003777		1.23674889	4.48144869	0.90315044
* indicate aberrant value excluded (outliers statistical test)

## Sheet: Fig 3F
Abca1				Abcg5				Abcg8				Scarb1
Chow	sgCtrl	sgPrdx2		Chow	sgCtrl	sgPrdx2		Chow	sgCtrl	sgPrdx2		Chow	sgCtrl	sgPrdx2
0.046	0.0251	0.0812		0.0146	0.0175	0.022		0.0306	0.0375	0.0487		0.0403	0.085	0.107
0.0163	0.07	0.0992		0.0134	0.0119	0.0224		0.0266	0.0311	0.0532		0.0448	0.086	0.115
0.0406	0.012	0.0314		0.013	0.0146	0.0223		0.0288	0.0357	0.0485		0.0432	0.0868	0.101
0.00209	0.0712	0.106		0.0107	0.00797	0.0223		0.0231	0.0187	0.049		0.0555	0.0641	0.0956
0.0343	0.0741	0.0816		0.0183	0.0202	0.0268		0.0334	0.0437	0.0559		0.0379	0.0918	0.107
0.0388	0.0939	0.0668		0.0202	0.0184	0.0336		0.0445	0.0399	0.0726		0.0454	0.0991	0.126
	0.0529	0.0268			0.00242	0.0315			0.00771	0.0325			0.0557	0.0495
	0.0308	0.0812			0.0189	0.0291			0.0316	0.0297			0.0667	0.111
	0.0643	0.0736			0.00691	0.038			0.0171	0.0238			0.0476	0.111
	0.0582	0.0261			0.0137	0.0503			0.034	0.0603			0.0723	0.0486
	0.062	0.0621			0.0119	0.077			0.0254	0.0857			0.0921	0.0878
	0.0643	0.0649			0.00953	0.077			0.0239	0.0681			0.0559	0.0902
	0.035	0.0875			0.0227	0.0545			0.0302	0.0506			0.0898	0.0978
	0.0598	0.0622			0.00537	0.0789			0.0168	0.0687			0.0369	0.086
	0.054	0.0732			0.02				0.0349				0.0696	0.099
	0.0765				0.0264				0.0302				0.0899
	0.0731				0.0454				0.048				0.0899
	0.0467								0.0664

## Sheet: Fig 4C
pSTAT3/STAT3			PRDX2			pAKT/AKT			pERK/ERK
siCTRL	siPRDX2		siCTRL	siPRDX2		siCTRL	siPRDX2		siCTRL	siPRDX2
3.50968295	0.53080289		23560152	10011556		0.02194221*	0.15569162		1.83247618	0.68930163
2.41853599	0.78870754		23133069	8503929		0.07905648	0.1375697		1.83081423	0.61417573
3.07882243	0.66120615		13914867	6069716		0.15718363	0.16786968		1.52367282	0.87773407
1.95620129	1.47077998		15788880	12412995		0.11910208	0.14094702		1.19431749	0.886777

[truncated: 28 more sheets: Fig 5C, Fig 5E, Fig 5F, Fig 6C, Fig 6D, Fig 6F-G, Fig 7, Fig 8A, Fig 8B EDU+, Fig 8B %, Fig 8C, Fig 8D, Fig 8E, Fig 9C, Sup fig 3, Sup fig 6, Sup fig 7, Sup fig 8, Sup fig 9, Sup fig 10 …]
